# Supplementary material for: Caldicellulosiruptor saccharolyticus transcriptomes reveal consequences of chemical pretreatment and genetic modification of lignocellulose
Source: Microb Biotechnol. 2017 Mar 20;10(6):1546–57. doi: 10.1111/1751-7915.12494 (PMC5658599; doi:10.1111/1751-7915.12494)
Supplement: Supplementary file 2 — Table S1. Compositional analysis of biomass feedstocks used in this study. Table S2. Significant changes in expression > 2‐fold for each complex polysaccharide testeda,b. Table S3. LSMeans values for ABC transporter loci. Table S4. Transcriptional response of intracellular CAZymes to polysaccharides. Table S5. LSMeans Values of polysaccharide responsive genes. Table S6. Major transcriptional responses of C. saccharolyticus to purified polysaccharides. Table S7. LSMeans values of carbohydrate utilization proteins and biomass responsive genes. [file MBT2-10-1546-s002.xlsx]

## Sheet: Table S1
Table S1. Compositional analysis of biomass feedstocks used in this study
	Initial				After
Feedstock	Glucanb	Xylose	Arabinose	Inerta	Glucanb	Xylose	Arabinose	Inerta
	(mg sugar/ g biomass)				(mg sugar/ g biomass)
Dilute Acid Pretreated
Populus trichocarpa x P. deltoides '53-239'	675.82 ± 5.94	3.51 ± 0.08	n/d	320.67 ± 5.87	564.04 ± 3.75	4.47 ± 0.05	n/d	431.49 ±3.78
Panicum virgatum 'Alamo'	552.03 ± 7.68	63.48 ± 1.66	3.49 ± 0.27	381.01 ± 5.93	546.26 ± 10.65	58.25 ± 6.52	n/d	395.49 ± 16.58
Unpretreated
Populus trichocarpa	495.11 ± 17.72	158.75 ± 6.13		346.14 ± 23.80	437.97 ± 8.86	183.97 ± 2.26	n/d	378.06 ± 7.05
P. trichocarpa 'as4CL'	529.25 ± 7.59	176.59 ± 3.5	n/d	294.17 ± 11.06	486.36 ± 4.99	193.09 ± 4.59	n/d	320.55 ± 9.56
P. trichocarpa '7-2'	91	317		343c
P. trichocarpa '7-1'	159	315		299c
a inert, non-acid soluble components
b glucan includes glucose, mannose and galactose
c these numbers are reported as mg lignin/ g biomass
d grey shaded cells indicates that analysis was not conducted

## Sheet: Table S2
Table S2. Significant changes in expression > 2-fold for each complex polysaccharide tested a, b
	Cellulose	KGMc	Pectin	Xylan
Cellulose	----	884	881	900
KGM	810	----	391	367
Pectin	785	343	----	221
Xylan	817	338	204	----
a -log10 p-value of 5.36 (Bonferroni) used for statistical significance
b Fold-changes are read as the treatment in columns versus the treatment in rows
c KGM, konjac glucomannan

## Sheet: Table S3
Table S3. LSMeans values for ABC transporter loci
Locus Tag	Annotation/ Activity a	Avi	KGM	Pectin	Xylan		as4CL	aPTD	Ptri -1	aSWG		7-1	7-2	Ptri - 2
Csac_0124	two component transcriptional regulator, AraC family	-2.99067	0.462156	1.09469	0.585755		-1.94515	-2.79793	-1.9615	-2.50221		-2.89936	-3.29749	-3.08017
Csac_0125	histidine kinase internal region ( EC:2.7.13.3 )	-3.64822	-3.0082	-3.30889	-2.88629		-2.11343	-3.01487	-2.00304	-2.41995		-3.05175	-3.53988	-2.36799
Csac_0126	carbohydrate ABC transporter substrate-binding protein, CUT1 family (TC 3.A.1.1.-)	-2.11199	-0.01263	-0.10542	-0.72505		-1.53277	-2.67533	-1.83854	-2.17171		-1.44496	-1.43381	-2.44804
Csac_0127	carbohydrate ABC transporter membrane protein 1, CUT1 family (TC 3.A.1.1.-)	-2.1983	-1.71324	-1.96493	-2.24804		-1.69024	-2.21004	-1.92819	-2.02849		-0.947112	-0.433058	-1.23566
Csac_0128	carbohydrate ABC transporter membrane protein 2, CUT1 family (TC 3.A.1.1.-)	-1.29946	2.89767	3.11575	2.07464		-0.45642	0.080277	-0.34686	-0.12841		1.04762	0.828656	0.328892
Csac_0238	monosaccharide ABC transporter ATP-binding protein, CUT2 family (TC 3.A.1.2.-)	-1.61891	-0.17304	0.368955	0.483909		-0.37134	-0.30777	-0.66872	-0.58985		-0.913865	-1.18119	-1.09931
Csac_0239	transcriptional regulator, DeoR family	-2.08578	0.669711	1.64968	1.3723		-1.55248	-1.60977	-1.97495	-1.61224		-1.38848	-1.31034	-1.78857
Csac_0240	monosaccharide ABC transporter ATP-binding protein, CUT2 family (TC 3.A.1.2.-)	-1.67368	-0.41407	1.73808	0.403053		-0.791	2.31053	-1.3739	0.353311		-1.21781	-1.6995	-1.38434
Csac_0241	monosaccharide ABC transporter membrane protein, CUT2 family (TC 3.A.1.2.-)	-1.66032	-0.66556	0.896764	-0.40025		-1.65854	0.401265	-1.6199	-1.05883		-0.438537	-0.936464	-0.75775
Csac_0242	monosaccharide ABC transporter substrate-binding protein, CUT2 family (TC 3.A.1.2.-)	-1.48247	-1.45473	-1.50896	-1.48218		-0.53204	3.38628	-0.67774	2.45812		-2.07431	-3.33804	-1.86139
Csac_0260	periplasmic binding protein/LacI transcriptional regulator	-0.49121	-2.79667	-1.21437	-1.68447		-0.73618	-1.05276	0.248509	-0.69432		-1.55314	-1.3168	-2.31131
Csac_0261	extracellular solute-binding protein, family 5	-1.06554	-2.6509	-1.64454	-2.82961		0.357371	-0.73154	-0.23802	0.120152		-0.450671	-1.13343	-1.41843
Csac_0262	binding-protein-dependent transport systems inner membrane component	-1.07335	-0.96951	-0.38006	-0.42364		0.769197	0.518881	0.646821	0.473087		-0.381734	-0.555231	-0.520035
Csac_0263	binding-protein-dependent transport systems inner membrane component	0.100075	-1.93774	-2.33242	-2.10553		-1.30284	-1.4452	-1.73943	-2.04717		0.835216	-0.125974	0.211903
Csac_0264	oligopeptide/dipeptide ABC transporter, ATPase subunit	-0.55598	-1.90047	-2.22329	-2.02888		-0.94706	-0.97824	-0.71156	-1.00296		0.878948	0.133766	0.519588
Csac_0265	oligopeptide/dipeptide ABC transporter, ATPase subunit	-1.74048	-3.1332	-3.2817	-2.83926		-1.53374	-2.05894	-1.3426	-1.53617		-1.28811	-1.34192	-1.66849
Csac_0297	carbohydrate ABC transporter substrate-binding protein, CUT1 family (TC 3.A.1.1.-)	2.41546	6.74797	2.707	-1.77462		1.81827	-1.27753	2.42372	0.442883		2.92873	3.41898	1.31875
Csac_0298	carbohydrate ABC transporter membrane protein 1, CUT1 family (TC 3.A.1.1.-)	1.24536	6.47966	1.30679	1.61695		1.56431	0.595757	0.693514	-0.15093		3.3616	3.96366	3.34408
Csac_0299	carbohydrate ABC transporter membrane protein 2, CUT1 family (TC 3.A.1.1.-)	1.99671	7.12065	3.789	0.071468		0.103064	-0.50872	0.08714	-0.58983		2.41089	3.42393	1.04535
Csac_0300	histidine kinase internal region ( EC:2.7.13.3 )	2.54225	1.68659	0.847493	0.044503		0.21645	0.11211	0.746687	-0.48227		3.26379	3.96027	2.87679
Csac_0301	two component transcriptional regulator, AraC family	3.83183	5.55092	5.5845	4.5552		1.81749	0.535717	1.03869	1.21033		2.41297	3.11677	2.19029
Csac_0358	carbohydrate ABC transporter substrate-binding protein, CUT1 family (TC 3.A.1.1.-)	0.553909	-3.53538	2.35725	-2.40545		-0.82687	-0.32104	-0.17838	-0.3333		-0.52649	-1.38848	-1.14588
Csac_0389	transcriptional regulator, LacI family	0.202959	-2.94748	-4.03114	-3.17444		-0.1951	-0.1823	0.378312	0.348399		-0.887762	0.923175	-0.202063
Csac_0391	monosaccharide ABC transporter substrate-binding protein, CUT2 family (TC 3.A.1.2.-)	0.124763	-3.07062	-3.47765	-2.88472		-0.26765	-0.65301	-0.29365	-1.1222		1.23696	2.26802	0.575793
Csac_0392	monosaccharide ABC transporter ATP-binding protein, CUT2 family (TC 3.A.1.2.-)	-1.07698	-2.7597	-2.61528	-2.75685		-2.40441	-2.09451	-2.52464	-2.47645		-0.643343	1.29856	-0.753117
Csac_0393	monosaccharide ABC transporter membrane protein, CUT2 family (TC 3.A.1.2.-)	-1.8179	-2.84852	-3.27996	-3.05717		0.027273	-0.47482	0.215315	-1.02186		-0.627841	0.539731	-1.37122
Csac_0394	monosaccharide ABC transporter membrane protein, CUT2 family (TC 3.A.1.2.-)	0.251955	0.8062	0.197605	2.07986		-0.75438	-0.44466	-1.69199	-1.84202		1.63776	2.44616	0.781459
Csac_0427	carbohydrate ABC transporter membrane protein 1, CUT1 family (TC 3.A.1.1.-)	-0.3128	2.17198	1.62617	2.32252		1.38062	-0.5876	1.25196	-0.4126		1.26339	2.7398	0.0748236
Csac_0428	carbohydrate ABC transporter membrane protein 2, CUT1 family (TC 3.A.1.1.-)	-0.58567	1.09265	1.65495	1.76919		-0.76034	-1.5041	0.140027	-1.8526		0.536164	3.31163	-0.805087
Csac_0430	transcriptional regulator, LacI family	-1.20867	-0.29005	-0.64414	-1.21355		0.109546	-1.18112	0.227652	-1.27638		-0.232275	1.63505	-1.37009
Csac_0431	carbohydrate ABC transporter substrate-binding protein, CUT1 family (TC 3.A.1.1.-)	4.89308	4.24386	-0.15436	0.007681		4.07699	3.83142	4.65945	4.25047		3.94145	4.30615	4.09851
Csac_0440	carbohydrate ABC transporter substrate-binding protein, CUT1 family (TC 3.A.1.1.-)	5.9825	1.59728	2.41373	0.473163		3.44035	4.1299	3.42888	3.77155		4.07742	4.30332	4.21786
Csac_0441	carbohydrate ABC transporter membrane protein 1, CUT1 family (TC 3.A.1.1.-)	1.02555	-2.1439	-2.01673	-1.68861		-2.50965	-0.61517	-1.59732	-2.05201		1.45685	2.09404	1.02779
Csac_0442	carbohydrate ABC transporter membrane protein 2, CUT1 family (TC 3.A.1.1.-)	2.4689	0.084214	1.09594	0.72417		1.94636	1.81446	2.54846	2.0614		2.20597	2.59389	1.00667
Csac_0443	transcriptional regulator, LacI family	0.842403	-2.18404	-2.01539	-3.04467		1.93339	1.56918	1.64996	1.95847		2.99404	2.81422	1.75165
Csac_0679	carbohydrate ABC transporter membrane protein 1, CUT1 family (TC 3.A.1.1.-)	6.18192	3.06819	-0.35912	0.650977		3.98015	3.51333	3.54165	3.22887		1.99248	-0.478272	0.631204
Csac_0680	carbohydrate ABC transporter membrane protein 2, CUT1 family (TC 3.A.1.1.-)	4.01828	1.64293	-1.3935	0.180105		2.29055	1.39561	1.98104	1.52978		2.43022	0.212698	2.2508
Csac_0681	carbohydrate ABC transporter substrate-binding protein, CUT1 family (TC 3.A.1.1.-)	6.80145	1.33447	1.58275	1.07807		4.55276	4.51415	4.64134	4.43199		3.51461	1.95595	2.82898
Csac_0682	carbohydrate ABC transporter substrate-binding protein, CUT1 family (TC 3.A.1.1.-)	-0.88115	-0.61849	0.343529	0.057723		-0.83117	-0.4753	-0.72365	-0.57293		-2.17536	-2.54547	-0.990542
Csac_0683	histidine kinase internal region ( EC:2.7.13.3 )	0.202718	1.51693	-0.59042	1.0273		0.003737	-0.3777	-0.65329	-0.53437		1.28086	0.808492	1.64586
Csac_0684	two component transcriptional regulator, AraC family	-0.50434	-2.41447	-2.33566	-2.04076		1.5174	0.576606	1.28861	1.28872		-1.05338	-1.9889	-1.16285
Csac_0692	carbohydrate ABC transporter substrate-binding protein, CUT1 family (TC 3.A.1.1.-)	5.86532	-0.49813	0.126975	6.34722		4.96689	4.3686	4.13054	4.75457		4.25348	3.14903	3.39065
Csac_0693	carbohydrate ABC transporter membrane protein 1, CUT1 family (TC 3.A.1.1.-)	0.365307	-1.02647	-1.42277	-0.65653		0.417608	0.953343	-0.6747	0.735133		-0.803958	-1.38382	-2.07011
Csac_0694	carbohydrate ABC transporter membrane protein 2, CUT1 family (TC 3.A.1.1.-)	-0.32473	-0.09197	-0.40078	6.54696		-0.84824	0.276913	-1.62437	0.117852		0.0537146	-0.336857	-0.692204
Csac_0695	transcriptional regulator, MarR family	-0.08085	-1.27628	-1.14067	-1.70759		1.83805	1.92926	0.333773	2.3758		-1.32219	-1.54387	-1.55733
Csac_1028	Nickel-transporting ATPase	4.38251	-1.80121	-2.31017	-1.99333		1.45159	1.69091	0.901504	1.39017		3.87458	3.79243	3.66626
Csac_1029	binding-protein-dependent transport systems inner membrane component	5.04192	5.2527	5.34175	6.15941		2.72353	3.6174	2.2063	2.47879		4.05303	4.09771	4.15964
Csac_1030	oligopeptide/dipeptide ABC transporter, ATPase subunit	5.03934	-1.12943	-1.94611	-0.67552		1.64049	3.28928	2.35244	2.18788		4.07319	4.20773	4.1599
Csac_1031	oligopeptide/dipeptide ABC transporter, ATPase subunit	4.14963	3.25685	4.34498	4.47128		2.13144	2.92955	2.29545	2.74954		3.88905	4.00211	4.08252
Csac_1032	extracellular solute-binding protein, family 5	4.80856	2.57423	2.89717	2.99819		3.71192	4.09014	3.68456	4.48909		2.41034	1.9409	0.877978
Csac_1355	integral membrane sensor signal transduction histidine kinase ( EC:2.7.13.3 )	-1.68496	0.767354	0.239256	-0.49721		-2.52093	-2.20795	-2.17516	-2.19593		-1.11978	-0.898205	-1.48998
Csac_1356	two component transcriptional regulator, AraC family	-2.53067	-1.8669	-2.05502	-1.95123		-2.37345	-2.70898	-2.45254	-2.06675		-5.33485	-4.602	-4.93976
Csac_1357	carbohydrate ABC transporter membrane protein 1, CUT1 family (TC 3.A.1.1.-)	-2.56724	-0.15601	-2.20531	-2.21718		-1.92151	-1.41217	-1.28398	-1.34606		-2.13308	-1.86212	-1.32226
Csac_1358	carbohydrate ABC transporter membrane protein 2, CUT1 family (TC 3.A.1.1.-)	-3.15671	-3.33422	-3.42769	-2.8364		-4.42915	-3.3041	-4.59456	-3.72244		-2.30893	-1.55083	-3.59244
Csac_1359	carbohydrate ABC transporter substrate-binding protein, CUT1 family (TC 3.A.1.1.-)	-3.10001	-0.21514	1.78581	-1.16456		-0.67275	-1.26813	-0.97533	-1.16888		-2.72562	-2.36662	-3.12557
Csac_1556	transcriptional regulator, ArsR family	-0.22051	2.16618	2.71952	1.34843		0.547017	-0.40472	-0.13352	-0.1931		0.938078	0.619374	0.360392
Csac_1557	carbohydrate ABC transporter substrate-binding protein, CUT1 family (TC 3.A.1.1.-)	-0.7158	-3.31416	-2.60316	-2.3809		0.795433	-0.2321	1.46945	0.263519		-0.408129	-1.18219	-0.716469
Csac_1558	carbohydrate ABC transporter membrane protein 1, CUT1 family (TC 3.A.1.1.-)	-2.09734	-3.01853	-2.19973	-3.01134		-0.88252	-1.84987	-1.57726	-1.93143		-2.79947	-2.73925	-2.14541
Csac_1559	carbohydrate ABC transporter membrane protein 2, CUT1 family (TC 3.A.1.1.-)	-2.11387	-3.33955	-1.56966	-2.04353		-1.41437	-1.73284	-1.30871	-1.7081		-1.89016	-2.30316	-2.34147
Csac_2320	transcriptional regulator, GntR family	-0.69117	-3.45105	-3.40818	-3.45821		-1.10421	-0.36354	-0.37459	-1.16756		-0.566436	-0.45979	-0.401299
Csac_2321	nucleoside ABC transporter membrane protein	2.68484	6.53841	5.38527	7.5344		3.96262	4.48776	2.72861	2.72917		3.99123	4.17794	4.19495
Csac_2322	nucleoside ABC transporter membrane protein	0.180435	0.777496	2.2896	2.58375		0.386395	0.09714	0.584423	-0.73155		0.149519	0.152813	-0.622771
Csac_2324	nucleoside ABC transporter ATP-binding protein	2.70357	0.319474	2.32242	2.78218		1.48757	1.90335	2.62572	2.27521		2.53078	2.2305	2.16526
Csac_2326	nucleoside-binding protein	3.56556	-0.26244	2.81016	1.96018		4.6228	4.25999	4.72034	4.56665		2.75675	2.14591	1.78591
Csac_2412	carbohydrate ABC transporter substrate-binding protein, CUT1 family (TC 3.A.1.1.-)	1.81627	-1.16166	-0.7746	-0.14131		3.21738	1.61615	3.14282	3.73955		0.643347	-1.10159	-0.137751
Csac_2413	carbohydrate ABC transporter membrane protein 2, CUT1 family (TC 3.A.1.1.-)	2.40431	0.466195	1.0723	1.66501		2.8017	1.28079	2.61273	2.06965		1.58664	1.23038	0.81337
Csac_2414	carbohydrate ABC transporter membrane protein 1, CUT1 family (TC 3.A.1.1.-)	3.06213	-1.30981	-1.36352	-1.9629		2.43828	0.757586	2.745	1.38673		0.735607	0.444153	0.100604
Csac_2417	carbohydrate ABC transporter membrane protein 2, CUT1 family (TC 3.A.1.1.-)	-1.10854	-1.67499	-1.50219	-0.79569		2.56408	0.185125	2.13825	1.78071		-0.677294	-2.27613	-0.313122
Csac_2418	carbohydrate ABC transporter membrane protein 1, CUT1 family (TC 3.A.1.1.-)	-0.40879	-1.95724	-1.7205	-0.08613		1.68809	-0.61084	0.751962	0.382175		0.283896	-2.29969	-0.165853
Csac_2419	carbohydrate ABC transporter substrate-binding protein, CUT1 family (TC 3.A.1.1.-)	-2.05617	-3.09592	-2.99434	-2.98771		2.02267	-0.66768	1.4162	1.53247		-2.25222	-3.67581	-1.54277
Csac_2420	transcriptional regulator, AbrB family	6.61346	6.73005	7.94919	7.06558		4.79411	4.56323	4.46998	4.69483		4.09591	4.30868	4.32726
Csac_2491	carbohydrate ABC transporter membrane protein 2, CUT1 family (TC 3.A.1.1.-)	2.54854	4.60113	1.04388	1.33849		3.99041	3.5588	3.84326	3.55836		4.22018	3.65722	3.81603
Csac_2492	carbohydrate ABC transporter membrane protein 1, CUT1 family (TC 3.A.1.1.-)	4.54098	5.44804	3.35995	1.86457		3.18266	3.60231	3.78614	3.21662		3.77954	3.59571	3.23452
Csac_2493	carbohydrate ABC transporter substrate-binding protein, CUT1 family (TC 3.A.1.1.-)	4.1552	0.970873	-1.35338	-2.12136		4.60757	4.50794	4.51037	4.54554		3.5489	3.09843	3.57822
Csac_2494	transcriptional regulator, LacI family	-3.05913	-2.30918	-2.36339	-2.75289		-3.38133	-3.69984	-2.56293	-3.15134		-3.62429	-3.86773	-2.82022
Csac_2504	xylose ABC transporter membrane protein	-0.81888	-0.73214	0.237742	-0.86659		1.60129	0.374514	0.741154	1.36469		-1.44145	-1.6801	-0.87696
Csac_2505	xylose ABC transporter ATP-binding protein	3.79786	0.646796	5.98851	3.51407		4.77876	4.0208	4.20938	4.74793		1.28264	1.00218	3.10526
Csac_2506	xylose-binding protein	4.12151	-0.13604	6.04934	3.42111		4.05459	3.71437	4.39519	4.58711		0.783231	0.598615	2.05305
Csac_2507	monosaccharide ABC transporter substrate-binding protein, CUT2 family (TC 3.A.1.2.-)	-1.67037	-3.15462	-2.27892	-2.2302		-0.77873	-1.17418	-0.46306	-0.22405		-4.08902	-4.01367	-3.12672
Csac_2508	signal transduction histidine kinase, LytS	-0.95659	-0.59709	-1.22061	-1.26493		1.00201	0.365362	1.26027	1.41397		0.0871554	-0.452267	0.19579
Csac_2509	two component transcriptional regulator, AraC family	-0.49368	-3.01482	-2.5023	-2.1145		-1.82878	-1.69424	-1.83845	-1.47031		-1.76054	-2.40488	-1.75076
Csac_2510	xylose-binding protein	-1.78867	-0.52015	1.14229	0.980103		-0.72869	-1.49535	-1.48812	-1.23804		-2.70507	-2.71197	-2.39546
Csac_2514	carbohydrate ABC transporter membrane protein 2, CUT1 family (TC 3.A.1.1.-)	-2.75909	-2.53076	1.43467	-0.16452		-1.79134	-2.57208	-2.08563	-2.87029		-4.03942	-3.93242	-3.19348
Csac_2515	carbohydrate ABC transporter membrane protein 1, CUT1 family (TC 3.A.1.1.-)	-2.76933	-1.95791	-1.91208	-1.95321		-3.34277	-3.17188	-3.3128	-3.48365		-3.48707	-4.44003	-2.68551
Csac_2516	carbohydrate ABC transporter substrate-binding protein, CUT1 family (TC 3.A.1.1.-)	-2.49759	-1.71055	1.18816	0.245856		-2.17882	-2.22058	-1.96975	-2.35279		-3.47836	-3.17643	-2.30074
Csac_2517	integral membrane sensor signal transduction histidine kinase ( EC:2.7.13.3 )	-1.10168	0.674386	-0.62729	0.436639		-0.66118	-0.86157	-1.02717	-1.35497		1.01895	0.739846	0.990746
Csac_2518	two component transcriptional regulator, AraC family	-2.09404	-0.99265	0.598931	0.03642		-1.03536	-1.0815	-0.84494	-0.83791		-1.12774	-0.957176	-0.549103
Csac_2529	carbohydrate ABC transporter substrate-binding protein, CUT1 family (TC 3.A.1.1.-)	-3.02978	-2.21699	-2.28655	-2.41509		-2.14405	-2.24326	-1.94746	-1.54585		-3.98322	-4.87138	-3.67976
Csac_2530	carbohydrate ABC transporter membrane protein 2, CUT1 family (TC 3.A.1.1.-)	-3.4714	-3.10982	-2.80594	-2.86295		-1.68815	-1.3716	-1.42415	-1.8086		-3.08094	-2.94373	-2.82328
Csac_2531	carbohydrate ABC transporter membrane protein 1, CUT1 family (TC 3.A.1.1.-)	-3.16123	-1.55155	-1.23211	-2.28031		-2.5562	-1.31054	-2.39317	-2.31423		-1.07122	-1.12879	-1.12511
Csac_2532	two component transcriptional regulator, AraC family	-0.79913	0.435534	0.042018	0.178609		0.465609	0.455525	0.271439	0.869889		-1.1721	-0.583963	-1.30232
Csac_2533	integral membrane sensor signal transduction histidine kinase	-3.09429	-2.17405	-2.52678	-2.05556		-3.49976	-3.54814	-3.90983	-3.19922		-2.80452	-3.19767	-2.59518
Csac_2542	carbohydrate ABC transporter membrane protein 2, CUT1 family (TC 3.A.1.1.-)	-3.61265	-2.77807	-1.60733	-1.04179		-3.96217	-3.93568	-4.07629	-2.97735		-5.29425	-5.27127	-3.92627
Csac_2543	carbohydrate ABC transporter membrane protein 1, CUT1 family (TC 3.A.1.1.-)	-2.04557	2.09377	1.17699	0.630324		-2.07574	-1.72757	-1.92699	-1.87478		-0.492654	-0.455497	-1.10683
Csac_2544	carbohydrate ABC transporter substrate-binding protein, CUT1 family (TC 3.A.1.1.-)	-2.58752	-3.96547	-2.54398	-2.27637		-1.84104	-1.80949	-1.97923	0.515474		-3.91358	-3.69339	-4.02245
Csac_2545	two component transcriptional regulator, AraC family	-3.52247	-3.03008	-2.51848	-2.93959		-4.24223	-4.09276	-3.78807	-3.25305		-5.41133	-5.3598	-4.8974
Csac_2546	signal transduction histidine kinase, LytS						-0.71947	-0.86193	-1.43533	-2.01645		2.34503	2.44614	2.6493
Csac_2550	two component transcriptional regulator, AraC family	-1.56897	-2.49289	-2.50459	-3.1191		0.138042	-1.33163	-0.23295	-0.03923		-3.06654	-2.87515	-2.90373
Csac_2551	integral membrane sensor signal transduction histidine kinase	-1.73607	-2.9951	-1.44665	-2.12333		0.607769	-0.83141	1.45179	-0.09132		-2.36831	-1.92289	-2.52187
Csac_2552	carbohydrate ABC transporter substrate-binding protein, CUT1 family (TC 3.A.1.1.-)	-1.95879	-2.23366	-1.29848	-2.451		-0.66604	-0.13022	-0.59571	1.24055		-0.30161	-1.36103	-1.26025
Csac_2553	carbohydrate ABC transporter membrane protein 2, CUT1 family (TC 3.A.1.1.-)	-2.95938	-1.06335	-1.35102	-2.97714		-0.82268	-1.03581	-0.99628	-0.41581		-1.50872	-2.2132	-1.25312
Csac_2554	carbohydrate ABC transporter membrane protein 1, CUT1 family (TC 3.A.1.1.-)	-2.96328	-2.49398	-1.0425	-1.99631		0.633299	-0.05335	0.637289	0.734481		-4.0296	-3.53199	-3.6558
Csac_2690	two component transcriptional regulator, AraC family	0.970014	-2.74589	-3.00764	-2.53198		0.668951	0.882099	0.489067	1.24578		0.467869	-0.332934	-0.16793
Csac_2691	integral membrane sensor signal transduction histidine kinase ( EC:2.7.13.3 )	0.137126	-2.35495	-2.20783	-1.8502		-0.98938	-0.92612	-0.78675	-1.18878		-0.45631	-0.883331	-0.404599
Csac_2692	carbohydrate ABC transporter membrane protein 2, CUT1 family (TC 3.A.1.1.-)	-1.07877	0.07579	0.5147	3.02807		3.43418	-1.92903	-0.03683	-1.46933		2.48518	1.46734	0.426113
Csac_2693	carbohydrate ABC transporter membrane protein 1, CUT1 family (TC 3.A.1.1.-)	-2.00907	1.94459	1.50925	4.70601		1.07316	-1.17737	-1.07954	-1.11756		0.76569	0.0440783	-0.50769
Csac_2694	carbohydrate ABC transporter substrate-binding protein, CUT1 family (TC 3.A.1.1.-)	-1.6806	-1.04077	-0.06763	3.32537		3.61022	-0.67504	0.819299	-0.22593		2.48085	2.02357	2.26062
Csac_2696	carbohydrate ABC transporter substrate-binding protein, CUT1 family (TC 3.A.1.1.-)	-2.65531	-2.50326	-0.47642	2.55845		3.48636	-2.43124	1.54887	-0.37482		1.23072	0.470992	0.588097
Csac_2724	carbohydrate ABC transporter membrane protein 2, CUT1 family (TC 3.A.1.1.-)	0.144253	-3.42782	1.18561	1.37444		0.930169	-0.02534	1.12087	0.940658		-0.218859	0.176715	0.088879
Csac_2725	carbohydrate ABC transporter membrane protein 1, CUT1 family (TC 3.A.1.1.-)	-2.35374	-3.00365	-2.8837	-3.04248		-2.54235	-3.11836	-2.89186	-3.08563		-4.73995	-5.03734	-3.95515
Csac_2726	carbohydrate ABC transporter substrate-binding protein, CUT1 family (TC 3.A.1.1.-)	-2.5861	-2.6318	-2.17242	-2.47087		-1.73568	-1.77402	-1.76751	-1.81424		-3.52917	-3.50568	-2.61364
Csac_2727	transcriptional regulator, AraC family	-1.90778	-1.58036	-1.3409	-1.77386		-1.85729	-1.37712	-1.70878	-1.39991		-1.82524	-1.94755	-1.54794
Csac_2740	carbohydrate ABC transporter membrane protein 2, CUT1 family (TC 3.A.1.1.-)	-0.66605	-1.6273	-1.57269	-1.63679		0.111508	-0.27544	0.496311	-0.00595		-1.33074	-1.26972	-1.04748
Csac_2741	carbohydrate ABC transporter membrane protein 1, CUT1 family (TC 3.A.1.1.-)	-0.63971	-3.08959	-3.3099	-2.50328		-2.6043	-2.69211	-3.32533	-3.36765		-1.17565	-2.04787	-1.75543
Csac_2742	carbohydrate ABC transporter substrate-binding protein, CUT1 family (TC 3.A.1.1.-)	-1.06954	-0.88319	-1.63499	-0.6377		0.184427	0.663488	0.708449	-0.1456		0.0851139	-0.538519	-0.604635
Csac_1163	Phosphotransferase system, phosphocarrier protein HPr	0.622457	-0.40582	-0.01956	0.478364		3.97846	1.42274	2.97723	2.45259		1.08462	1.53589	0.851407
Csac_2437	phosphoenolpyruvate--protein phosphotransferase (EC 2.7.3.9)	5.45069	-1.92148	-1.75526	-1.49148		2.36521	3.56677	1.76969	3.48304		3.96245	3.81306	3.66052
Csac_2438	Phosphotransferase system, phosphocarrier protein HPr	4.7564	-1.92125	-1.87714	-1.71396		2.41634	4.3396	2.85259	3.43704		3.98683	3.9037	4.04765
Csac_2439	PTS system D-fructose-specific IIC component (F1P-forming), Frc family (TC 4.A.2.1.1) / PTS system D-fructose-specific IIB component (F1P-forming), Frc family (TC 4.A.2.1.1)						3.66674	4.07047	2.67724	3.70686		4.00627	4.13995	4.11346
Csac_2440	PTS system D-fructose-specific IIA component (F1P-forming), Frc family (TC 4.A.2.1.4)	4.3838	-2.44381	-2.82757	-2.54718		3.26062	4.2117	3.00022	3.81178		3.89125	3.37067	3.71317
Csac_2441	fructose-1-phosphate kinase (EC 2.7.1.56)	4.89616	1.92236	2.91301	3.22661		1.40772	3.03722	0.840681	2.21356		3.64211	3.52769	3.24139
Csac_2442	transcriptional regulator, DeoR family	5.46371	0.018582	0.718215	-0.48221		4.54181	4.60403	4.22682	4.54564		3.78356	4.02115	3.92821
a Functional annotations are from the Integrated Microbial Genome system {Huntemann 2015}

## Sheet: Table S4
Table S4. Transcriptional Response of Intracellular CAZymes to Polysaccharides
			LSMeans
Locus Tag	Annotation/ Activity a	CAZy Family b	Avi	KGM	Pectin	Xylan		as4CL	aPTD	Ptri - 1	aSWG		7-1	7-2	Ptri - 2
Csac_0129	beta-mannosidase (EC 3.2.1.25)	GH2	-0.64122	2.30535	0.871534	2.0634		0.49128	-0.47259	-0.94962	-0.87146		1.26841	0.638737	0.881722
Csac_0130	glycoside hydrolase 15-related	GH15	-1.7165	0.831985	0.537238	-0.24967		-0.55925	-1.90255	-0.68757	0.034622		0.832246	3.43533	-1.37605
Csac_0134	glycosyl transferase, group 1	GT4	2.51635	-1.16947	-0.60082	-1.54606		3.54476	1.72833	3.66174	1.61698		2.18284	0.988865	1.58679
Csac_0136	Nucleotidyl transferase ( EC:5.4.2.8 )	NC	1.57209	-1.38571	-0.03358	0.884017		1.84925	0.320556	2.49416	0.560592		0.845811	-0.33187	0.895245
Csac_0137	glycoside hydrolase, family 5 ( EC:3.2.1.4 )	GH5	0.544126	-1.87421	-2.1223	-2.35934		1.44926	-0.00839	1.2064	0.16359		0.034986	-1.4878	-0.21211
Csac_0203	alpha amylase, catalytic sub domain	GH13	-1.86933	-2.3274	-3.30103	-2.56708		-2.22135	-2.74745	-2.02681	-2.16647		-0.79482	1.42592	-2.04845
Csac_0204	glycoside hydrolase, family 10	GH10	-2.00284	0.191054	0.480763	0.804551		0.876018	-0.96726	-0.46105	0.05709		-0.38898	-0.8414	-0.70322
Csac_0258	glycosidase, PH1107-related	GH130	-2.34965	-1.91882	-1.20199	-1.72365		1.05823	0.822692	1.2739	1.18518		-1.38386	-1.61948	-2.03305
Csac_0259	glycosidase, PH1107-related	GH130	1.66856	-1.57662	-0.40978	-0.82322		-0.27146	-0.53081	0.605282	-0.50381		0.88371	1.53678	0.425646
Csac_0296	glycosidase, PH1107-related	GH130	-1.17077	6.44219	4.29381	2.33807		1.0863	-1.22669	-0.01196	-0.66751		-0.17684	1.55566	-0.78604
Csac_0338	Peptidoglycan-binding LysM	CBM50	-3.75691	0.081447	-0.41744	-0.4396		-4.3007	-4.15033	-3.77007	-4.02831		-3.95475	-3.88034	-2.87196
Csac_0359	glycoside hydrolase, family 43	GH43	-1.12013	-0.67522	2.74553	1.47667		-1.26794	-1.2392	-0.81595	-1.40509		-0.99733	-1.16336	-0.69228
Csac_0360	glycosyl hydrolase, family 88	GH105	-1.29392	0.74653	3.49756	1.69497		-0.57919	-0.58178	-0.62574	-1.15672		1.37284	1.29506	1.39553
Csac_0361	Galacturan 1,4-alpha-galacturonidase ( EC:3.2.1.67 )	GH28	0.200958	1.54709	2.06937	-0.57374		0.791365	-0.42082	0.59315	0.610432		0.901035	0.232459	1.03955
Csac_0362	glycoside hydrolase family 2, TIM barrel ( EC:3.2.1.23,EC:3.2.1.23 )	GH2	-2.54511	0.309289	-0.19676	-0.10594		-2.16446	-2.41614	-2.47025	-2.72012		-1.83209	-1.42616	-1.94401
Csac_0426	alpha amylase, catalytic region	CBM48, GH13	2.32992	4.8464	1.75581	2.57157		1.85456	0.922582	1.81641	0.802276		1.11939	2.15387	-0.1052
Csac_0439	Kojibiose phosphorylase ( EC:2.4.1.230 )	GH65	2.96344	-1.53797	-2.52288	-2.16563		0.972956	2.62842	1.40726	2.15496		3.80824	3.87189	2.9171
Csac_0444	Kojibiose phosphorylase ( EC:2.4.1.230 )	GH65	-1.07594	-2.13497	-2.55967	-2.48059		0.875167	-0.49113	0.503454	-0.25697		0.295722	0.036857	-0.49038
Csac_0586	glycoside hydrolase, family 3 domain protein ( EC:3.2.1.21 )	GH3	-0.73653	0.734206	0.531719	-0.39168		1.17624	-0.48016	-0.10818	1.48127		0.85398	0.882302	0.850725
Csac_0663	Mannan endo-1,4-beta-mannosidase ( EC:3.2.1.78 )	GH26	-2.33402	1.20519	1.15155	1.22811		-0.97896	-1.79507	-1.54471	-1.81242		-1.70096	-1.79478	-1.78162
Csac_0664	glycoside hydrolase, family 28	GH28	-2.18501	1.40416	1.72852	0.702869		-1.68052	-1.95655	-1.83083	-1.87259		-2.70679	-3.81608	-3.88651
Csac_0671	pullulanase, type I ( EC:3.2.1.41 )	CBM48, GH13	-0.05057	-1.69475	-0.37581	-0.65342		-0.35458	-1.26844	-0.3129	-0.4698		0.028521	-0.53169	-1.40968
Csac_0717	protein of unknown function DUF1680	GH127	-1.01212	1.39322	1.12002	2.55331		-0.63948	-0.63927	-1.0441	-1.20423		0.645024	0.452661	1.13539
Csac_0762	glycosidase, PH1107-related	GH130	-1.29292	-2.14903	-1.60374	-2.90739		-0.74541	-0.67253	-1.13826	-1.17009		0.180736	-0.3086	-0.32169
Csac_0780	glycogen/starch/alpha-glucan phosphorylase ( EC:2.4.1.1 )	GT35	1.32083	2.14979	2.25239	4.82246		1.11298	-0.39844	1.87603	0.656048		1.10876	-0.67196	-1.33728
Csac_0781	glycogen synthase (ADP-glucose)	GT5	2.18626	0.674821	0.806962	2.43401		2.76981	1.81416	3.61101	1.84485		1.30404	-0.15421	1.25443
Csac_0784	1,4-alpha-glucan branching enzyme ( EC:2.4.1.18 )	CBM48,GH13	3.89948	4.24754	3.98765	5.76647		2.45412	1.90539	2.34064	1.41244		4.26794	4.31209	3.72365
Csac_0853	glycosidase, PH1107-related	GH130	-1.82394	1.48714	2.05917	3.52747		0.690891	-0.79587	0.2701	-0.49506		-1.96305	-1.02915	-1.12741
Csac_0925	UDP-N-acetylglucosamine--N-acetylmuramyl-(pentapeptide) pyrophosphoryl-undecaprenol N-acetylglucosamine transferase (EC 2.4.1.227)	GT28	1.60623	0.270889	0.322407	0.5123		0.337108	0.753582	0.469409	0.116153		1.39234	1.44029	1.32499
Csac_1018	Beta-galactosidase ( EC:3.2.1.23 )	GH42	-1.03322	-2.06753	-1.70384	-2.15349		1.0739	0.276318	0.513162	1.10523		-0.46305	-0.37893	-0.75755
Csac_1057	Ribonuclease III ( EC:3.1.26.3 )	GT2	-2.26172	-0.94962	0.14662	-0.44902		-1.29963	-1.93311	-1.47309	-1.51776		-2.28189	-2.02309	-2.86965
Csac_1080	glycoside hydrolase, family 5	GH5	6.8928	6.16847	3.93377	6.19026		0.752714	2.85555	1.03728	1.50414		4.42936	3.91174	3.7623
Csac_1081	glycosyl transferase, family 39	GT39	-2.25963	-2.99239	-3.80947	-3.00613		-4.64517	-4.2345	-4.13727	-3.65427		-5.35942	-5.23962	-4.89933
Csac_1089	broad-specificity cellobiase (EC 3.2.1.21)	GH1	-0.90541	4.89579	5.09858	2.20191		-1.86807	-0.97715	-1.85572	-1.2632		0.546573	1.30076	0.392389
Csac_1090	chitobiose phosphorylase (EC 2.4.1.-)	GH94	0.797508	2.88221	2.0061	1.2789		2.65794	1.53266	2.02215	2.1117		-0.63887	-0.31714	-0.41337
Csac_1091	cellobiose phosphorylase (EC 2.4.1.20)	GH94	0.393837	-2.65906	-3.16358	-2.33656		-0.02758	-0.01693	-0.11636	-0.18134		-1.04358	-1.21214	-1.75973
Csac_1092	glycosyl transferase, group 1	GT4	-1.08195	1.44704	1.89212	1.55722		-0.40559	-0.45863	-0.3558	-0.37857		-0.18764	-0.07257	-0.26113
Csac_1102	glycoside hydrolase, family 3 domain protein ( EC:3.2.1.21 )	GH3	1.90343	-1.31257	-1.19932	-1.05852		1.16001	0.502634	0.836478	1.27275		0.333885	-0.82813	-1.58782
Csac_1105	alpha-L-rhamnosidase N-terminal domain protein	GH78	3.04462	5.8253	4.66195	7.40114		2.60566	2.50487	1.38509	1.1159		4.9266	4.81236	4.73072
Csac_1107	alpha-L-rhamnosidase	GH78	-1.55855	-2.66577	-2.0932	-2.98108		-2.61093	-1.98758	-2.31669	-1.47781		-1.07584	-0.4517	-0.38451
Csac_1118	glycoside hydrolase, clan GH-D ( EC:3.2.1.22 )	GH36	-0.53979	1.59786	3.76908	2.51816		-1.81691	-1.99078	-2.38502	-1.90194		0.599215	0.444043	0.368086
Csac_1340	Alpha-L-fucosidase ( EC:3.2.1.51 )	GH29	-0.45968	-2.8096	-2.99153	-2.60447		-0.45252	-0.54746	-0.31702	-0.41196		-0.31471	-1.37872	-1.1163
Csac_1346	glycosyl transferase, group 1	GT4	-1.02792	-1.5493	-1.92705	-1.82613		-0.82581	-0.98421	-1.70414	-0.8214		-1.8286	-2.53362	-1.4607
Csac_1349	glycosyl transferase, WecB/TagA/CpsF family ( EC:2.4.1.187 )	GT26	-0.47477	0.516804	0.019763	0.054474		-0.50746	-0.08938	-0.77925	-0.8045		0.808144	0.04142	-0.54294
Csac_1354	glycoside hydrolase, family 31	GH31	-2.64703	-2.47885	-2.82271	-3.0136		-3.34053	-2.98175	-3.60643	-2.55689		-3.32533	-3.16762	-2.24155
Csac_1436	peptidase M23B	GH23	-3.20468	-2.40292	-1.90407	-2.17057		-2.05988	-2.43113	-2.35135	-2.12138		-2.36605	-2.37394	-2.08533
Csac_1561	Alpha-N-arabinofuranosidase ( EC:3.2.1.55 )	GH51	-0.18408	2.05368	4.33073	3.80077		0.338241	-0.23085	-0.07206	-0.74358		1.73019	1.40244	1.23218
Csac_1562	glycoside hydrolase, family 4 ( EC:3.2.1.22 )	GH4	-2.06433	1.34481	2.65307	1.98632		-1.31144	-1.52895	-1.36988	-1.48375		-1.25488	-1.11272	-1.21779
Csac_1681	glycosyl transferase, family 2	GT2	-0.21607	-3.25569	-3.18662	-2.88862		-0.42991	-0.89177	-0.71806	-0.45098		-2.27707	-1.22228	-0.56749
Csac_1682	Methyltransferase type 11	GT4	0.862831	3.19114	1.87892	4.27368		0.931403	1.47334	1.24018	0.367894		3.60863	3.3778	3.67019
Csac_1720	Lytic transglycosylase, catalytic	GH23	5.36322	-0.40286	0.915486	0.250102		4.45171	4.27575	4.34778	4.13666		3.87897	3.8593	4.58141
Csac_1729	glycosyl transferase, group 1	GT4	-0.33732	-0.33306	4.83918	4.71106		-0.60388	0.127631	-0.24067	-0.06252		-0.27774	-2.1599	0.188671
Csac_1745	glycosyl transferase, group 1	GT4	-3.46501	-2.27781	-2.97357	-2.28833		-5.87281	-4.74506	-6.1782	-6.07381		-4.40174	-4.17156	-3.73444
Csac_1808	glycosyl transferase, group 1	GT4	1.44084	-2.44073	-3.52047	-3.00678		-1.60273	-0.75081	-1.22362	-0.98292		0.867552	1.24045	1.84781
Csac_1877	glycosyl transferase, family 2	GT2	-1.98095	-2.0209	-1.47778	-1.40997		-2.13713	-2.42626	-1.73578	-2.51018		-2.95325	-2.12371	-3.586
Csac_1986	Lytic transglycosylase, catalytic ( EC:3.2.1.- )	GH23	1.89692	3.88994	4.06636	4.00213		0.956185	1.4622	1.55492	1.32333		0.850384	0.646126	1.23116
Csac_2009	polysaccharide deacetylase	CE4	-1.38723	-0.80203	-1.06318	-0.69328		-1.42831	-1.69506	-1.6933	-0.89912		-1.03494	-2.33346	-1.61467
Csac_2337	Monogalactosyldiacylglycerol synthase (EC 2.4.1.46)	GT28	-1.13187	-0.48445	-0.5986	-0.79767		1.71662	0.560553	1.37541	0.854903		-1.49772	-1.20851	-1.07303
Csac_2350	glycosyl transferase, family 2	GT2	0.064108	-1.18322	-0.36762	-1.19474		-1.03066	0.718965	-0.20506	-0.03796		0.365385	-0.10816	-1.19575
Csac_2361	hypothetical protein	GT4	2.17203	2.26905	2.24233	1.78955		1.96891	2.4549	2.01159	1.80564		1.72991	1.18564	2.03222
Csac_2404	glycoside hydrolase, family 39 ( EC:3.2.1.37 )	GH39	-1.56532	-3.08345	-2.28365	-2.61001		0.460187	-1.33148	0.182344	0.629331		-1.40013	-1.58649	-1.42152
Csac_2405	Endo-1,4-beta-xylanase ( EC:3.2.1.8 )	GH10	-0.57443	-1.60762	-1.83364	-1.24253		0.956941	-0.52398	0.469819	0.990717		0.09811	-0.78904	0.219427
Csac_2407	putative esterase ( EC:3.1.1.- )	CE1	-1.48032	-1.60688	-1.07054	-2.25849		1.03434	-0.90328	-0.02808	0.797285		-0.25658	-1.59907	-0.44595
Csac_2408	endo-1,4-beta-xylanase (glycosyl hydrolase family 10) (EC 3.2.1.8)	GH10	0.21275	-2.86377	-2.03305	-1.43395		0.446077	-0.91623	0.631398	0.802143		-0.63384	-1.54927	0.300413
Csac_2409	Xylan 1,4-beta-xylosidase ( EC:3.2.1.37 )	GH39	-1.43728	-2.78655	-3.32238	-2.98853		-0.87167	-1.82366	-0.65936	-0.54964		-0.9919	-1.59767	-0.62358
Csac_2426	glycosyl transferase, family 2	GT2	-0.76954	0.973229	3.51473	3.8678		-0.67953	-0.87108	-0.26897	-0.95457		-1.56415	-2.08717	-1.5228
Csac_2428	alpha amylase, catalytic region ( EC:3.2.1.10 )	GH13	3.82612	2.16235	4.37976	2.97348		3.62294	3.48291	4.01989	4.13247		3.20882	3.15105	3.04547
Csac_2436	Acetyl xylan esterase ( EC:3.1.1.41 )	CE7	-1.43359	1.20594	1.22412	-0.31894		0.140326	0.335651	-0.74987	-0.19647		-1.90181	-1.32975	-0.10902
Csac_2513	Glucosylceramidase ( EC:3.2.1.45 )	GH30	-0.73817	-2.49691	-3.20226	-2.94787		-1.93863	-2.17872	-1.67387	-2.4337		0.150538	0.747133	0.309149
Csac_2527	glycosidase, PH1107-related	GH130	-2.5009	-0.75783	-0.30557	-1.29087		0.36545	-0.38682	0.206206	0.33546		-1.75985	-1.32875	-1.24114
Csac_2538	N-acetylglucosamine 6-phosphate deacetylase (EC 3.5.1.25)	CE9	-1.10366	1.93508	2.04034	2.26774		1.34	-0.17449	1.03679	0.805498		0.318024	0.415559	-0.10042
Csac_2539	glycoside hydrolase, family 20 ( EC:3.2.1.52 )	GH20	-1.71639	0.613009	1.40522	1.26749		0.859004	0.159198	1.21064	0.680396		-0.57678	-0.18395	0.860006
Csac_2548	Carbohydrate-binding, CenC domain protein	GH16,CBM4,CBM4,CBM6,CBM4,CBM4,CBM4	-2.58209	-2.01651	-1.05138	-2.337		-1.41652	-2.01063	-1.06472	-1.26948		-2.58909	-1.01715	-3.23372
Csac_2549	S-layer domain protein	CBM54	-1.46293	-0.33849	-0.56324	1.1637		-2.99696	-2.75418	-2.76709	-2.74598		-0.22603	0.3467	-0.26988
Csac_2567	glycosyl transferase, family 2	GT2	-4.14174	-0.71341	-0.57178	-1.13267		-2.87253	-3.23586	-2.26465	-2.79198		-4.87626	-4.40604	-4.12377
Csac_2568	glycosyl transferase, group 1	GT4	-1.69967	0.981964	-0.12889	1.19085		-0.61317	-0.75316	-0.45064	-1.15739		0.445212	0.519503	1.63414
Csac_2569	glycosyl transferase, group 1	GT4	-2.67428	-2.15243	-2.33043	-1.49727		-2.7214	-2.60292	-1.86347	-2.38196		-2.73603	-1.96902	-2.06356
Csac_2570	glycosyl transferase, group 1	GT4	1.52493	-1.96426	-2.38484	-1.96321		2.31926	1.83478	2.30812	2.6806		1.09106	0.04678	0.132642
Csac_2572	glycosyl transferase, group 1	GT4	0.021562	-2.96769	-2.82325	-2.44654		-0.55915	-0.84411	-0.11689	-1.09328		-0.37888	0.322784	0.605834
Csac_2631	glycosyl transferase, family 2 ( EC:2.4.1.117 )	GT2	-1.25345	-1.61105	-0.76353	-0.55553		-0.99225	-0.53137	0.221478	0.060111		-1.10894	-0.84133	-2.13313
Csac_2686	glycoside hydrolase family 2, sugar binding ( EC:3.2.1.23 )	GH2	0.107323	-0.05608	0.430597	0.68435		1.65832	0.077609	0.285295	1.38603		-0.43146	-0.74841	0.22175
Csac_2689	alpha-glucuronidase (EC:3.2.1.139)	GH67	-2.97276	-2.22126	-3.58966	-2.71162		-3.45606	-3.82275	-2.23436	-2.64963		-5.29429	-3.83645	-2.22899
Csac_2721	Heparinase II/III family protein	PLnc	-2.72489	-1.33857	-0.89477	-1.1744		-2.00854	-2.84548	-2.69485	-2.58318		-1.26606	-1.8935	-1.58484
Csac_2723	hypothetical protein	GHnc	-3.13737	-2.26483	-3.12182	-2.33436		-4.24599	-3.85366	-3.8408	-4.09377		-5.28349	-4.57023	-4.15547
Csac_2730	glycosyl hydrolase, family 88	GH88	0.472245	-1.39844	-0.70332	-1.6368		0.28261	0.982129	0.553175	0.518317		-0.02882	-0.96982	-0.90193
Csac_2734	glycoside hydrolase family 2, TIM barrel ( EC:3.2.1.23,EC:3.2.1.23 )	GH2	0.358695	-3.2866	0.18493	-1.22208		-0.20001	-0.26213	0.086297	-0.39132		-0.44724	-0.40332	-1.31554
Csac_2748	glycoside hydrolase, family 4	GH4	0.963066	2.02774	4.31893	1.94325		1.1257	0.863105	1.24249	0.981747		1.4281	1.00171	0.582111
a Functional annotations are from the Integrated Microbial Genome system {Huntemann 2015}
b CAZy, carbohydrate active enzymes; CBM, carbohydrate binding module; CE, carbohydrate esterase; GH, glycoside hydrolase; GT glycosyltransferase; PL, polysaccharide lyase

## Sheet: Table S5
Table S5. LSMeans Values of Polysaccharide Responsive Genes
Locus Tag	Annotation/ Activity a	Avicel	KGM	Pectin	Xylan
Csac_0124	two component transcriptional regulator, AraC family	-2.99	0.46	1.09	0.59
Csac_0125	histidine kinase internal region ( EC:2.7.13.3 )	-3.65	-3.01	-3.31	-2.89
Csac_0126	carbohydrate ABC transporter substrate-binding protein, CUT1 family (TC 3.A.1.1.-)	-2.11	-0.01	-0.11	-0.73
Csac_0127	carbohydrate ABC transporter membrane protein 1, CUT1 family (TC 3.A.1.1.-)	-2.2	-1.71	-1.96	-2.25
Csac_0128	carbohydrate ABC transporter membrane protein 2, CUT1 family (TC 3.A.1.1.-)	-1.3	2.9	3.12	2.07
Csac_0129	beta-mannosidase (EC 3.2.1.25)	-0.64	2.31	0.87	2.06
Csac_0130	glycoside hydrolase 15-related	-1.72	0.83	0.54	-0.25
Csac_0134	glycosyl transferase, group 1	2.52	-1.17	-0.6	-1.55
Csac_0137	glycoside hydrolase, family 5 ( EC:3.2.1.4 )	0.54	-1.87	-2.12	-2.36
Csac_0194	glycosyl transferase, group 1	-0.4	-3.16	-2.37	-2.72
Csac_0195	HAD-superfamily hydrolase, subfamily IIA ( EC:3.1.3.41 )	-1.71	-2.51	-2.22	-2.01
Csac_0203	alpha amylase, catalytic sub domain	-1.87	-2.33	-3.3	-2.57
Csac_0204	glycoside hydrolase, family 10	-2	0.19	0.48	0.8
Csac_0205	polysaccharide deacetylase	-0.19	-0.35	-0.05	0.57
Csac_0206	protein of unknown function DUF303, acetylesterase putative ( EC:3.1.1.53 )	-1.53	-0.23	1.53	3.64
Csac_0207	S-layer domain protein	3.61	-1.41	-0.58	-1.23
Csac_0238	monosaccharide ABC transporter ATP-binding protein, CUT2 family (TC 3.A.1.2.-)	-1.62	-0.17	0.37	0.48
Csac_0239	transcriptional regulator, DeoR family	-2.09	0.67	1.65	1.37
Csac_0240	monosaccharide ABC transporter ATP-binding protein, CUT2 family (TC 3.A.1.2.-)	-1.67	-0.41	1.74	0.4
Csac_0241	monosaccharide ABC transporter membrane protein, CUT2 family (TC 3.A.1.2.-)	-1.66	-0.67	0.9	-0.4
Csac_0242	monosaccharide ABC transporter substrate-binding protein, CUT2 family (TC 3.A.1.2.-)	-1.48	-1.45	-1.51	-1.48
Csac_0258	glycosidase, PH1107-related	-2.35	-1.92	-1.2	-1.72
Csac_0259	glycosidase, PH1107-related	1.67	-1.58	-0.41	-0.82
Csac_0260	periplasmic binding protein/LacI transcriptional regulator	-0.49	-2.8	-1.21	-1.68
Csac_0261	extracellular solute-binding protein, family 5	-1.07	-2.65	-1.64	-2.83
Csac_0262	binding-protein-dependent transport systems inner membrane component	-1.07	-0.97	-0.38	-0.42
Csac_0263	binding-protein-dependent transport systems inner membrane component	0.1	-1.94	-2.33	-2.11
Csac_0264	oligopeptide/dipeptide ABC transporter, ATPase subunit	-0.56	-1.9	-2.22	-2.03
Csac_0265	oligopeptide/dipeptide ABC transporter, ATPase subunit	-1.74	-3.13	-3.28	-2.84
Csac_0268	Ribonuclease III ( EC:3.1.26.3 )	-0.61	3.18	2.76	3.28
Csac_0276	mannose-1-phosphate guanylyltransferase (GDP) (EC 2.7.7.22) / mannose-6-phosphate isomerase, type 2 (EC 5.3.1.8)	-3.56	-1.31	-1.58	-1.83
Csac_0294	N-acylglucosamine 2-epimerase	-0.49	4.13	2.19	-1
Csac_0296	glycosidase, PH1107-related	-1.17	6.44	4.29	2.34
Csac_0297	carbohydrate ABC transporter substrate-binding protein, CUT1 family (TC 3.A.1.1.-)	2.42	6.75	2.71	-1.77
Csac_0298	carbohydrate ABC transporter membrane protein 1, CUT1 family (TC 3.A.1.1.-)	1.25	6.48	1.31	1.62
Csac_0299	carbohydrate ABC transporter membrane protein 2, CUT1 family (TC 3.A.1.1.-)	2	7.12	3.79	0.07
Csac_0300	histidine kinase internal region ( EC:2.7.13.3 )	2.54	1.69	0.85	0.04
Csac_0301	two component transcriptional regulator, AraC family	3.83	5.55	5.58	4.56
Csac_0338	Peptidoglycan-binding LysM	-3.76	0.08	-0.42	-0.44
Csac_0348	carbohydrate kinase, FGGY ( EC:2.7.1.17,EC:2.7.1.30 )	0.85	-1.89	-2.15	-2.07
Csac_0349	fructose-bisphosphate aldolase (EC 4.1.2.13)	0.32	-1.85	-1.37	-1.19
Csac_0350	Xylose isomerase domain protein TIM barrel	2.02	-1.25	0.53	-2.66
Csac_0354	2-keto-3-deoxy-phosphogluconate aldolase (EC 4.1.2.14)	1.11	2.12	5.5	3.28
Csac_0355	PfkB domain protein ( EC:2.7.1.45 )	-1.84	-0.19	2.35	-0.19
Csac_0356	4-deoxy-L-threo-5-hexulose uronate isomerase	1.5	-0.8	2.01	-0.68
Csac_0359	glycoside hydrolase, family 43	-1.12	-0.68	2.75	1.48
Csac_0360	glycosyl hydrolase, family 88	-1.29	0.75	3.5	1.69
Csac_0361	Galacturan 1,4-alpha-galacturonidase ( EC:3.2.1.67 )	0.2	1.55	2.07	-0.57
Csac_0362	glycoside hydrolase family 2, TIM barrel ( EC:3.2.1.23,EC:3.2.1.23 )	-2.55	0.31	-0.2	-0.11
Csac_0371	penicillin-binding protein, 1A family ( EC:2.4.1.-,EC:3.4.- )	-2.83	-2.48	-2.05	-2.68
Csac_0389	transcriptional regulator, LacI family	0.2	-2.95	-4.03	-3.17
Csac_0390	Xylose isomerase domain protein TIM barrel	0.06	-1.13	-0.5	-0.42
Csac_0391	monosaccharide ABC transporter substrate-binding protein, CUT2 family (TC 3.A.1.2.-)	0.12	-3.07	-3.48	-2.88
Csac_0392	monosaccharide ABC transporter ATP-binding protein, CUT2 family (TC 3.A.1.2.-)	-1.08	-2.76	-2.62	-2.76
Csac_0393	monosaccharide ABC transporter membrane protein, CUT2 family (TC 3.A.1.2.-)	-1.82	-2.85	-3.28	-3.06
Csac_0394	monosaccharide ABC transporter membrane protein, CUT2 family (TC 3.A.1.2.-)	0.25	0.81	0.2	2.08
Csac_0396	Xylose isomerase domain protein TIM barrel	-0.48	-3.89	-3.88	-3.24
Csac_0408	alpha amylase, catalytic region	-2.67	0.01	-0.12	-0.58
Csac_0425	class II aldolase/adducin family protein ( EC:4.1.2.17 )	-0.36	3.09	2.79	2.7
Csac_0426	alpha amylase, catalytic region	2.33	4.85	1.76	2.57
Csac_0427	carbohydrate ABC transporter membrane protein 1, CUT1 family (TC 3.A.1.1.-)	-0.31	2.17	1.63	2.32
Csac_0428	carbohydrate ABC transporter membrane protein 2, CUT1 family (TC 3.A.1.1.-)	-0.59	1.09	1.65	1.77
Csac_0429	alpha-glucan phosphorylase ( EC:2.4.1.1 )	3.45	1.99	3.06	3.03
Csac_0431	carbohydrate ABC transporter substrate-binding protein, CUT1 family (TC 3.A.1.1.-)	4.89	4.24	-0.15	0.01
Csac_0439	Kojibiose phosphorylase ( EC:2.4.1.230 )	2.96	-1.54	-2.52	-2.17
Csac_0440	carbohydrate ABC transporter substrate-binding protein, CUT1 family (TC 3.A.1.1.-)	5.98	1.6	2.41	0.47
Csac_0441	carbohydrate ABC transporter membrane protein 1, CUT1 family (TC 3.A.1.1.-)	1.03	-2.14	-2.02	-1.69
Csac_0442	carbohydrate ABC transporter membrane protein 2, CUT1 family (TC 3.A.1.1.-)	2.47	0.08	1.1	0.72
Csac_0443	transcriptional regulator, LacI family	0.84	-2.18	-2.02	-3.04
Csac_0444	Kojibiose phosphorylase ( EC:2.4.1.230 )	-1.08	-2.13	-2.56	-2.48
Csac_0490	penicillin-binding protein, 1A family ( EC:2.4.1.-,EC:3.4.- )	0.38	-1.97	-1.56	-1.47
Csac_0586	glycoside hydrolase, family 3 domain protein ( EC:3.2.1.21 )	-0.74	0.73	0.53	-0.39
Csac_0591	S-layer domain protein	3.18	1.93	0.59	0.04
Csac_0598	Xylose isomerase domain protein TIM barrel	-2.8	-1.83	-1.95	-1.98
Csac_0600	Xylose isomerase domain protein TIM barrel	-1.95	-0.43	0.71	-1.14
Csac_0605	phosphoglucosamine mutase (EC 5.4.2.10)	-1.55	1.69	2.52	2.16
Csac_0663	Mannan endo-1,4-beta-mannosidase ( EC:3.2.1.78 )	-2.33	1.21	1.15	1.23
Csac_0664	glycoside hydrolase, family 28	-2.19	1.4	1.73	0.7
Csac_0671	pullulanase, type I ( EC:3.2.1.41 )	-0.05	-1.69	-0.38	-0.65
Csac_0678	Cellulase ( EC:3.2.1.4 )	1.56	-2.11	-1.95	-1.57
Csac_0679	carbohydrate ABC transporter membrane protein 1, CUT1 family (TC 3.A.1.1.-)	6.18	3.07	-0.36	0.65
Csac_0680	carbohydrate ABC transporter membrane protein 2, CUT1 family (TC 3.A.1.1.-)	4.02	1.64	-1.39	0.18
Csac_0681	carbohydrate ABC transporter substrate-binding protein, CUT1 family (TC 3.A.1.1.-)	6.8	1.33	1.58	1.08
Csac_0682	carbohydrate ABC transporter substrate-binding protein, CUT1 family (TC 3.A.1.1.-)	-0.88	-0.62	0.34	0.06
Csac_0683	histidine kinase internal region ( EC:2.7.13.3 )	0.2	1.52	-0.59	1.03
Csac_0684	two component transcriptional regulator, AraC family	-0.5	-2.41	-2.34	-2.04
Csac_0689	pullulanase, type I ( EC:3.2.1.41 )	2.33	4.47	3.61	5.75
Csac_0692	carbohydrate ABC transporter substrate-binding protein, CUT1 family (TC 3.A.1.1.-)	5.87	-0.5	0.13	6.35
Csac_0693	carbohydrate ABC transporter membrane protein 1, CUT1 family (TC 3.A.1.1.-)	0.37	-1.03	-1.42	-0.66
Csac_0694	carbohydrate ABC transporter membrane protein 2, CUT1 family (TC 3.A.1.1.-)	-0.32	-0.09	-0.4	6.55
Csac_0695	transcriptional regulator, MarR family	-0.08	-1.28	-1.14	-1.71
Csac_0696	Endo-1,4-beta-xylanase ( EC:3.2.1.8,EC:3.2.1.91 )	-0.39	1.67	1.86	6.83
Csac_0717	protein of unknown function DUF1680	-1.01	1.39	1.12	2.55
Csac_0719	polysaccharide deacetylase	-2.97	-2.66	-3.05	-2.5
Csac_0723	L-ribulose 5-phosphate 4-epimerase (EC 5.1.3.4)	0.32	3.79	4.12	4.91
Csac_0762	glycosidase, PH1107-related	-1.29	-2.15	-1.6	-2.91
Csac_0778	transcriptional regulator / glucokinase (EC 2.7.1.2)	5.69204	0.055896	1.12652	0.48971
Csac_0780	glycogen/starch/alpha-glucan phosphorylase ( EC:2.4.1.1 )	1.32	2.15	2.25	4.82
Csac_0781	glycogen synthase (ADP-glucose)	2.19	0.67	0.81	2.43
Csac_0782	glucose-1-phosphate adenylyltransferase, GlgD subunit ( EC:2.7.7.27 )	3.55	-0.73	-2.52	-1.64
Csac_0783	glucose-1-phosphate adenylyltransferase ( EC:2.7.7.27 )	6.38	2.97	1.03	2.88
Csac_0784	1,4-alpha-glucan branching enzyme ( EC:2.4.1.18 )	3.9	4.25	3.99	5.77
Csac_0788	Peptidoglycan-binding LysM	-2.83	-2.61	-3.48	-3.23
Csac_0798	xylulokinase (EC 2.7.1.17)	0.95	3.33	3.32	5.84
Csac_0853	glycosidase, PH1107-related	-1.82394	1.48714	2.05917	3.52747
Csac_0865	class II aldolase/adducin family protein ( EC:4.1.2.17 )	-2.74	-0.85	0.41	-0.29
Csac_0876	L-rhamnose isomerase (EC 5.3.1.14)	-2.68	-3.9	-0.03	-2.65
Csac_0877	L-fucose isomerase-like protein	0.25	-2.6	0.61	1.11
Csac_0925	UDP-N-acetylglucosamine--N-acetylmuramyl-(pentapeptide) pyrophosphoryl-undecaprenol N-acetylglucosamine transferase (EC 2.4.1.227)	1.61	0.27	0.32	0.51
Csac_0989	carbohydrate kinase, FGGY ( EC:2.7.1.51,EC:2.7.1.5 )	2.3	-1.64	-1.52	-0.95
Csac_1009	S-layer domain protein	-0.46	-2.99	-3.02	-2.89
Csac_1018	Beta-galactosidase ( EC:3.2.1.23 )	-1.03	-2.07	-1.7	-2.15
Csac_1028	Nickel-transporting ATPase	4.38	-1.8	-2.31	-1.99
Csac_1029	binding-protein-dependent transport systems inner membrane component	5.04	5.25	5.34	6.16
Csac_1030	oligopeptide/dipeptide ABC transporter, ATPase subunit	5.04	-1.13	-1.95	-0.68
Csac_1031	oligopeptide/dipeptide ABC transporter, ATPase subunit	4.15	3.26	4.34	4.47
Csac_1032	extracellular solute-binding protein, family 5	4.81	2.57	2.9	3
Csac_1039	carbohydrate kinase, YjeF related protein	-0.74	-2.63	-3.12	-2.65
Csac_1057	Ribonuclease III ( EC:3.1.26.3 )	-2.26	-0.95	0.15	-0.45
Csac_1076	cellulose 1,4-beta-cellobiosidase (EC 3.2.1.91)	4.03	2.88	1.14	2.3
Csac_1077	glycoside hydrolase, family 5	4.79	-1.13	-1.69	-0.34
Csac_1078	Cellulose 1,4-beta-cellobiosidase ( EC:3.2.1.91 )	4.15	3.91	2.41	3.87
Csac_1080	glycoside hydrolase, family 5	6.8928	6.16847	3.93377	6.19026
Csac_1085	type 3a, cellulose-binding domain protein	1.92	3.85	2.55	3.43
Csac_1089	broad-specificity cellobiase (EC 3.2.1.21)	-0.91	4.9	5.1	2.2
Csac_1090	chitobiose phosphorylase (EC 2.4.1.-)	0.8	2.88	2.01	1.28
Csac_1091	cellobiose phosphorylase (EC 2.4.1.20)	0.39	-2.66	-3.16	-2.34
Csac_1092	glycosyl transferase, group 1	-1.08	1.45	1.89	1.56
Csac_1102	glycoside hydrolase, family 3 domain protein ( EC:3.2.1.21 )	1.9	-1.31	-1.2	-1.06
Csac_1118	glycoside hydrolase, clan GH-D ( EC:3.2.1.22 )	-0.54	1.6	3.77	2.52
Csac_1150	Allergen V5/Tpx-1 family protein	-2.86	-0.97	0.72	0.56
Csac_1154	Xylose isomerase domain protein TIM barrel ( EC:5.3.1.5 )	0.62	-1.32	-1.67	-0.44
Csac_1163	Phosphotransferase system, phosphocarrier protein HPr	0.62	-0.41	-0.02	0.48
Csac_1173	Xylose isomerase domain protein TIM barrel	3.93	3.74	3.2	2.08
Csac_1187	bifunctional phosphoglucose/phosphomannose isomerase (EC 5.3.1.8; EC 5.3.1.9)	3.02	4.88	6.19	5.35
Csac_1189	fructose-bisphosphate aldolase (EC 4.1.2.13)	5.08	5.4	6.3	5.58
Csac_1200	ribose-5-phosphate isomerase (EC 5.3.1.6)	0.21	0	2.06	2.06
Csac_1312	PfkB domain protein ( EC:2.7.1.4 )	-0.64	1.43	3.04	2.46
Csac_1339	L-fucose isomerase (EC 5.3.1.25)	0.54	-0.7	1.72	1.45
Csac_1340	Alpha-L-fucosidase ( EC:3.2.1.51 )	-0.46	-2.81	-2.99	-2.6
Csac_1341	Glycerate kinase ( EC:2.7.1.31 )	2.2	3.62	3.19	3.29
Csac_1346	glycosyl transferase, group 1	-1.03	-1.55	-1.93	-1.83
Csac_1349	glycosyl transferase, WecB/TagA/CpsF family ( EC:2.4.1.187 )	-0.47	0.52	0.02	0.05
Csac_1351	transketolase subunit A (EC 2.2.1.1)	2.68	5.03	5.64	5.86
Csac_1352	transketolase subunit B (EC 2.2.1.1)	1.14	-0.17	2.62	2.2
Csac_1354	glycoside hydrolase, family 31	-2.65	-2.48	-2.82	-3.01
Csac_1355	integral membrane sensor signal transduction histidine kinase ( EC:2.7.13.3 )	-1.68	0.77	0.24	-0.5
Csac_1356	two component transcriptional regulator, AraC family	-2.53	-1.87	-2.06	-1.95
Csac_1357	carbohydrate ABC transporter membrane protein 1, CUT1 family (TC 3.A.1.1.-)	-2.57	-0.16	-2.21	-2.22
Csac_1358	carbohydrate ABC transporter membrane protein 2, CUT1 family (TC 3.A.1.1.-)	-3.16	-3.33	-3.43	-2.84
Csac_1359	carbohydrate ABC transporter substrate-binding protein, CUT1 family (TC 3.A.1.1.-)	-3.1	-0.22	1.79	-1.16
Csac_1371	Phosphomannomutase ( EC:5.4.2.8 )	1.99	-1.72	-2.55	-2.21
Csac_1436	peptidase M23B	-3.2	-2.4	-1.9	-2.17
Csac_1511	galactokinase (EC 2.7.1.6)	-1.54	0.73	1.1	0.31
Csac_1556	transcriptional regulator, ArsR family	-0.22	2.17	2.72	1.35
Csac_1557	carbohydrate ABC transporter substrate-binding protein, CUT1 family (TC 3.A.1.1.-)	-0.72	-3.31	-2.6	-2.38
Csac_1558	carbohydrate ABC transporter membrane protein 1, CUT1 family (TC 3.A.1.1.-)	-2.1	-3.02	-2.2	-3.01
Csac_1559	carbohydrate ABC transporter membrane protein 2, CUT1 family (TC 3.A.1.1.-)	-2.11	-3.34	-1.57	-2.04
Csac_1560	glycoside hydrolase, family 43	2.3	5.23	4.15	6.68
Csac_1561	Alpha-N-arabinofuranosidase ( EC:3.2.1.55 )	-0.18	2.05	4.33	3.8
Csac_1562	glycoside hydrolase, family 4 ( EC:3.2.1.22 )	-2.06	1.34	2.65	1.99
Csac_1681	glycosyl transferase, family 2	-0.22	-3.26	-3.19	-2.89
Csac_1682	Methyltransferase type 11	0.86	3.19	1.88	4.27
Csac_1714	Aldose 1-epimerase	2.52	3.6	2.89	3.78
Csac_1720	Lytic transglycosylase, catalytic	5.36	-0.4	0.92	0.25
Csac_1729	glycosyl transferase, group 1	-0.34	-0.33	4.84	4.71
Csac_1745	glycosyl transferase, group 1	-3.47	-2.28	-2.97	-2.29
Csac_1808	glycosyl transferase, group 1	1.44	-2.44	-3.52	-3.01
Csac_1830	6-phosphofructokinase (EC 2.7.1.11)	3.52	4.83	5.32	4.47
Csac_1831	pyruvate kinase (EC 2.7.1.40)	4.64	3.57	2.3	4.86
Csac_1874	methylglyoxal synthase ( EC:4.2.3.3 )	1.92	2.89	3.21	2.86
Csac_1877	glycosyl transferase, family 2	-1.98	-2.02	-1.48	-1.41
Csac_1886	Phosphoglycerate mutase ( EC:5.4.2.1 )	1.11	2.19	0.78	0.19
Csac_1937	Phosphoglycerate mutase ( EC:5.4.2.1 )	-0.55	2.27	3.44	2.44
Csac_1949	D-glucuronate isomerase (EC 5.3.1.12)	-2.83	-2.8	-1.94	-2.54
Csac_1950	enolase (EC 4.2.1.11)	4.65	7.51	7.22	6.78
Csac_1951	phosphoglycerate mutase (EC 5.4.2.1)	5.86	7.14	4.36	4.23
Csac_1952	triosephosphate isomerase (EC 5.3.1.1) / phosphoglycerate kinase (EC 2.7.2.3)	6.52	7.31	6.91	6.94
Csac_1953	glyceraldehyde-3-phosphate dehydrogenase (EC 1.2.1.12)	6.72	5.61	6.46	5.66
Csac_1955	pyruvate phosphate dikinase (EC 2.7.9.1)	6.24	7.05	7.17	6.57
Csac_1986	Lytic transglycosylase, catalytic ( EC:3.2.1.- )	1.9	3.89	4.07	4
Csac_2009	polysaccharide deacetylase	-1.39	-0.8	-1.06	-0.69
Csac_2018	mannose-6-phosphate isomerase, type 2 (EC 5.3.1.8) / mannose-1-phosphate guanylyltransferase (GDP) (EC 2.7.7.22)	1.92	3.91	3.23	3.19
Csac_2036	transaldolase (EC 2.2.1.2)	3.73	-2.11	0.64	-0.5
Csac_2074	ribulose-5-phosphate 3-epimerase (EC 5.1.3.1)	2.47	3.64	4.31	4.49
Csac_2295	Phosphoglucomutase ( EC:5.4.2.2 )	2.66	1.56	2.17	1.18
Csac_2316	phosphopentomutase ( EC:5.4.2.7 )	-1.1	-0.25	-1.04	-1.7
Csac_2320	transcriptional regulator, GntR family	-0.69	-3.45	-3.41	-3.46
Csac_2321	nucleoside ABC transporter membrane protein	2.68	6.54	5.39	7.53
Csac_2322	nucleoside ABC transporter membrane protein	0.18	0.78	2.29	2.58
Csac_2323	transposase, IS4 family	4.77	3.33	2.18	3.05
Csac_2324	nucleoside ABC transporter ATP-binding protein	2.7	0.32	2.32	2.78
Csac_2325	methylthioadenosine phosphorylase (EC 2.4.2.28)	2.03	1.29	3.12	2.81
Csac_2326	nucleoside-binding protein	3.57	-0.26	2.81	1.96
Csac_2337	Monogalactosyldiacylglycerol synthase (EC 2.4.1.46)	-1.13	-0.48	-0.6	-0.8
Csac_2350	glycosyl transferase, family 2	0.06	-1.18	-0.37	-1.19
Csac_2361	hypothetical protein	2.17	2.27	2.24	1.79
Csac_2366	6-phosphofructokinase (EC 2.7.1.11)	4.31	0.88	0.07	1.68
Csac_2371	polysaccharide deacetylase	-2.59	-2.59	-3.32	-2.5
Csac_2381	S-layer domain protein	-1.06	-1.34	-1.45	-1.38
Csac_2404	glycoside hydrolase, family 39 ( EC:3.2.1.37 )	-1.57	-3.08	-2.28	-2.61
Csac_2405	Endo-1,4-beta-xylanase ( EC:3.2.1.8 )	-0.57	-1.61	-1.83	-1.24
Csac_2407	putative esterase ( EC:3.1.1.- )	-1.48	-1.61	-1.07	-2.26
Csac_2408	endo-1,4-beta-xylanase (glycosyl hydrolase family 10) (EC 3.2.1.8)	0.21	-2.86	-2.03	-1.43
Csac_2409	Xylan 1,4-beta-xylosidase ( EC:3.2.1.37 )	-1.44	-2.79	-3.32	-2.99
Csac_2410	Cellulose 1,4-beta-cellobiosidase ( EC:3.2.1.91 )	-1.36	-1	-0.06	1.12
Csac_2411	Carbohydrate binding family 6	-1.32	-2.5	-2.65	-2.23
Csac_2412	carbohydrate ABC transporter substrate-binding protein, CUT1 family (TC 3.A.1.1.-)	1.82	-1.16	-0.77	-0.14
Csac_2413	carbohydrate ABC transporter membrane protein 2, CUT1 family (TC 3.A.1.1.-)	2.4	0.47	1.07	1.67
Csac_2414	carbohydrate ABC transporter membrane protein 1, CUT1 family (TC 3.A.1.1.-)	3.06	-1.31	-1.36	-1.96
Csac_2417	carbohydrate ABC transporter membrane protein 2, CUT1 family (TC 3.A.1.1.-)	-1.11	-1.67	-1.5	-0.8
Csac_2418	carbohydrate ABC transporter membrane protein 1, CUT1 family (TC 3.A.1.1.-)	-0.41	-1.96	-1.72	-0.09
Csac_2419	carbohydrate ABC transporter substrate-binding protein, CUT1 family (TC 3.A.1.1.-)	-2.06	-3.1	-2.99	-2.99
Csac_2420	transcriptional regulator, AbrB family	6.61	6.73	7.95	7.07
Csac_2426	glycosyl transferase, family 2	-0.77	0.97	3.51	3.87
Csac_2428	alpha amylase, catalytic region ( EC:3.2.1.10 )	3.83	2.16	4.38	2.97
Csac_2436	Acetyl xylan esterase ( EC:3.1.1.41 )	-1.43	1.21	1.22	-0.32
Csac_2437	phosphoenolpyruvate--protein phosphotransferase (EC 2.7.3.9)	5.45	-1.92	-1.76	-1.49
Csac_2438	Phosphotransferase system, phosphocarrier protein HPr	4.76	-1.92	-1.88	-1.71
Csac_2439	PTS system D-fructose-specific IIC/ IIB component (F1P-forming), Frc family (TC 4.A.2.1.1)
Csac_2440	PTS system D-fructose-specific IIA component (F1P-forming), Frc family (TC 4.A.2.1.4)	4.38	-2.44	-2.83	-2.55
Csac_2441	fructose-1-phosphate kinase (EC 2.7.1.56)	4.9	1.92	2.91	3.23
Csac_2445	S-layer domain protein	-1.69	4.11	0.77	0.43
Csac_2451	S-layer domain protein	7.27	5.74	-0.64	-0.07
Csac_2491	carbohydrate ABC transporter membrane protein 2, CUT1 family (TC 3.A.1.1.-)	2.55	4.6	1.04	1.34
Csac_2492	carbohydrate ABC transporter membrane protein 1, CUT1 family (TC 3.A.1.1.-)	4.54	5.45	3.36	1.86
Csac_2493	carbohydrate ABC transporter substrate-binding protein, CUT1 family (TC 3.A.1.1.-)	4.16	0.97	-1.35	-2.12
Csac_2494	transcriptional regulator, LacI family	-3.06	-2.31	-2.36	-2.75
Csac_2504	xylose ABC transporter membrane protein	-0.82	-0.73	0.24	-0.87
Csac_2505	xylose ABC transporter ATP-binding protein	3.8	0.65	5.99	3.51
Csac_2506	xylose-binding protein	4.12	-0.14	6.05	3.42
Csac_2507	monosaccharide ABC transporter substrate-binding protein, CUT2 family (TC 3.A.1.2.-)	-1.67	-3.15	-2.28	-2.23
Csac_2508	signal transduction histidine kinase, LytS	-0.96	-0.6	-1.22	-1.26
Csac_2509	two component transcriptional regulator, AraC family	-0.49	-3.01	-2.5	-2.11
Csac_2510	xylose-binding protein	-1.79	-0.52	1.14	0.98
Csac_2513	Glucosylceramidase ( EC:3.2.1.45 )	-0.74	-2.5	-3.2	-2.95
Csac_2514	carbohydrate ABC transporter membrane protein 2, CUT1 family (TC 3.A.1.1.-)	-2.76	-2.53	1.43	-0.16
Csac_2515	carbohydrate ABC transporter membrane protein 1, CUT1 family (TC 3.A.1.1.-)	-2.77	-1.96	-1.91	-1.95
Csac_2516	carbohydrate ABC transporter substrate-binding protein, CUT1 family (TC 3.A.1.1.-)	-2.5	-1.71	1.19	0.25
Csac_2517	integral membrane sensor signal transduction histidine kinase ( EC:2.7.13.3 )	-1.1	0.67	-0.63	0.44
Csac_2518	two component transcriptional regulator, AraC family	-2.09	-0.99	0.6	0.04
Csac_2519	coagulation factor 5/8 type domain protein	-2.74	-2.8	-2.62	-2.63
Csac_2527	glycosidase, PH1107-related	-2.5	-0.76	-0.31	-1.29
Csac_2528	hypothetical protein	-3.36	-2.58	-2.53	-1.86
Csac_2529	carbohydrate ABC transporter substrate-binding protein, CUT1 family (TC 3.A.1.1.-)	-3.03	-2.22	-2.29	-2.42
Csac_2530	carbohydrate ABC transporter membrane protein 2, CUT1 family (TC 3.A.1.1.-)	-3.47	-3.11	-2.81	-2.86
Csac_2531	carbohydrate ABC transporter membrane protein 1, CUT1 family (TC 3.A.1.1.-)	-3.16	-1.55	-1.23	-2.28
Csac_2532	two component transcriptional regulator, AraC family	-0.8	0.44	0.04	0.18
Csac_2533	integral membrane sensor signal transduction histidine kinase	-3.09	-2.17	-2.53	-2.06
Csac_2535	hypothetical protein	-0.74	3.43	-1.79	-2.47
Csac_2536	helix-turn-helix domain protein	-2.04	2.31	0.44	0.22
Csac_2538	N-acetylglucosamine 6-phosphate deacetylase (EC 3.5.1.25)	-1.1	1.94	2.04	2.27
Csac_2539	glycoside hydrolase, family 20 ( EC:3.2.1.52 )	-1.72	0.61	1.41	1.27
Csac_2542	carbohydrate ABC transporter membrane protein 2, CUT1 family (TC 3.A.1.1.-)	-3.61	-2.78	-1.61	-1.04
Csac_2543	carbohydrate ABC transporter membrane protein 1, CUT1 family (TC 3.A.1.1.-)	-2.05	2.09	1.18	0.63
Csac_2544	carbohydrate ABC transporter substrate-binding protein, CUT1 family (TC 3.A.1.1.-)	-2.59	-3.97	-2.54	-2.28
Csac_2545	two component transcriptional regulator, AraC family	-3.52	-3.03	-2.52	-2.94
Csac_2546	signal transduction histidine kinase, LytS
Csac_2548	Carbohydrate-binding, CenC domain protein	-2.58	-2.02	-1.05	-2.34
Csac_2549	S-layer domain protein	-1.46	-0.34	-0.56	1.16
Csac_2550	two component transcriptional regulator, AraC family	-1.57	-2.49	-2.5	-3.12
Csac_2551	integral membrane sensor signal transduction histidine kinase	-1.74	-3	-1.45	-2.12
Csac_2552	carbohydrate ABC transporter substrate-binding protein, CUT1 family (TC 3.A.1.1.-)	-1.96	-2.23	-1.3	-2.45
Csac_2553	carbohydrate ABC transporter membrane protein 2, CUT1 family (TC 3.A.1.1.-)	-2.96	-1.06	-1.35	-2.98
Csac_2554	carbohydrate ABC transporter membrane protein 1, CUT1 family (TC 3.A.1.1.-)	-2.96	-2.49	-1.04	-2
Csac_2567	glycosyl transferase, family 2	-4.14	-0.71	-0.57	-1.13
Csac_2568	glycosyl transferase, group 1	-1.7	0.98	-0.13	1.19
Csac_2569	glycosyl transferase, group 1	-2.67	-2.15	-2.33	-1.5
Csac_2570	glycosyl transferase, group 1	1.52	-1.96	-2.38	-1.96
Csac_2572	glycosyl transferase, group 1	0.02	-2.97	-2.82	-2.45
Csac_2622	peptidase M23B	-2.94	-2.68	-3.47	-2.87
Csac_2631	glycosyl transferase, family 2 ( EC:2.4.1.117 )	-1.25	-1.61	-0.76	-0.56
Csac_2686	glycoside hydrolase family 2, sugar binding ( EC:3.2.1.23 )	0.11	-0.06	0.43	0.68
Csac_2687	D-mannonate dehydratase (EC 4.2.1.8)	-0.52	-1.62	-2.22	-1.56
Csac_2688	Mannitol dehydrogenase, C-terminal domain ( EC:1.1.1.57 )	1.51	1.58	2.43	5.11
Csac_2689	alpha-glucuronidase (EC:3.2.1.139)	-2.97	-2.22	-3.59	-2.71
Csac_2690	two component transcriptional regulator, AraC family	0.97	-2.75	-3.01	-2.53
Csac_2691	integral membrane sensor signal transduction histidine kinase ( EC:2.7.13.3 )	0.14	-2.35	-2.21	-1.85
Csac_2692	carbohydrate ABC transporter membrane protein 2, CUT1 family (TC 3.A.1.1.-)	-1.08	0.08	0.51	3.03
Csac_2693	carbohydrate ABC transporter membrane protein 1, CUT1 family (TC 3.A.1.1.-)	-2.01	1.94	1.51	4.71
Csac_2694	carbohydrate ABC transporter substrate-binding protein, CUT1 family (TC 3.A.1.1.-)	-1.68	-1.04	-0.07	3.33
Csac_2696	carbohydrate ABC transporter substrate-binding protein, CUT1 family (TC 3.A.1.1.-)	-2.65531	-2.50326	-0.47642	2.55845
Csac_2701	Xylose isomerase domain protein TIM barrel	-1.58	2.52	4.08	3.86
Csac_2718	2-deoxy-D-gluconate 3-dehydrogenase	-1.99464	2.64804	7.26419	3.79938
Csac_2719	4-deoxy-L-threo-5-hexulose uronate isomerase	-1.37	1.93	7.3	3.27
Csac_2720	PfkB domain protein ( EC:2.7.1.45 )	-2.88	-3.8	-2.61	-2.81
Csac_2721	Heparinase II/III family protein	-2.72	-1.34	-0.89	-1.17
Csac_2722	S-layer domain protein	-3.16	-0.55	-0.69	-1.23
Csac_2724	carbohydrate ABC transporter membrane protein 2, CUT1 family (TC 3.A.1.1.-)	0.14	-3.43	1.19	1.37
Csac_2725	carbohydrate ABC transporter membrane protein 1, CUT1 family (TC 3.A.1.1.-)	-2.35	-3	-2.88	-3.04
Csac_2726	carbohydrate ABC transporter substrate-binding protein, CUT1 family (TC 3.A.1.1.-)	-2.59	-2.63	-2.17	-2.47
Csac_2727	transcriptional regulator, AraC family	-1.91	-1.58	-1.34	-1.77
Csac_2730	glycosyl hydrolase, family 88	0.47	-1.4	-0.7	-1.64
Csac_2734	glycoside hydrolase family 2, TIM barrel ( EC:3.2.1.23,EC:3.2.1.23 )	0.36	-3.29	0.18	-1.22
Csac_2740	carbohydrate ABC transporter membrane protein 2, CUT1 family (TC 3.A.1.1.-)	-0.67	-1.63	-1.57	-1.64
Csac_2741	carbohydrate ABC transporter membrane protein 1, CUT1 family (TC 3.A.1.1.-)	-0.64	-3.09	-3.31	-2.5
Csac_2742	carbohydrate ABC transporter substrate-binding protein, CUT1 family (TC 3.A.1.1.-)	-1.07	-0.88	-1.63	-0.64
Csac_2748	glycoside hydrolase, family 4	0.96	2.03	4.32	1.94
a Functional annotations are from the Integrated Microbial Genome system {Huntemann 2015}

## Sheet: Table S6
Table 1. Major transcriptional responses of C. saccharolyticus to purified polysaccharides
	Cellulose	Xylan	KGMa	Pectin
Extracellular Enzymes	Csac_0678	Csac_0696	---	Csac_2721 - 2722
	Csac_1076 - 1077, Csac_1079	Csac_1560
		Csac_2410
Extracellular Proteins	Csac_0207	---d	---	---
	Csac_1073 - 1074
ABC Transporters	Csac_0440 - 0443	Csac_2692 - 2694, Csac_2692	Csac_0297 - 0301	Csac_0358c
	Csac_0297 - 0301
	Csac_0679 - 0681
	Csac_1028 - 1032
	Csac_2412 - 2414
	Csac_2437 - 2442b
Intracellular Enzymes	Csac_0137	Csac_0204	Csac_0296	Csac_0359 - 0361
	Csac_0259	Csac_0717	Csac_1090	Csac_2748
	Csac_0439	Csac_0780
	Csac_1091	Csac_0853
	Csac_1102
Nitrogen Metabolism	Csac_0543 - 0547	---	---	---
	Csac_0577 - 0581
Carbohydrate Catabolism	Csac_0348 - 0350	Csac_0205 - 0206	Csac_0294	Csac_0354 - 0356
	Csac_0778			Csac_2718 - 2719
	Csac_0989
	Csac_1371
	Csac_2036
	Csac_2366
a KGM, Konjac glucomannan
b Phosphotransferase system
c Orphan substrate binding protein
d ---, no genes significantly up-regulated in response to that polysaccharide

## Sheet: Table S7
Table S7. LSMeans Values of Carbohydrate Utilization Proteins and Biomass Responsive Genes
		Loop #1					Loop #2					Loop #3
Locus Tag	Annotation/ Activity a	Avicel	KGM	Pectin	Xylan		as4CL	aPTD	Ptri 1	aSWG		7-1	7-2	Ptri 2
Csac_0009	hypothetical protein	-1.60437	1.02661	-3.3136	-2.87882		-2.65549	-1.26967	-1.99867	-2.18205		-0.09583	0.42249	0.092
Csac_0020	periplasmic sensor diguanylate cyclase/phosphodiesterase	0.850117	-1.69373	-1.55821	-2.08479		2.67768	2.59473	2.58444	2.82163		0.56784	0.27344	-1.35495
Csac_0021	hypothetical protein	3.37485	0.356866	-0.75163	0.897086		4.51943	3.21796	4.12926	4.48101		2.3523	2.66526	1.95491
Csac_0037	hypothetical protein	1.22962	-0.9259	0.660182	0.693048		4.13659	2.41923	3.07132	3.9926		1.12876	0.86516	1.67426
Csac_0040	Integrase, catalytic region	0.131024	0.668079	-2.40591	-2.90338		-1.11939	-0.18866	-1.1129	-0.35185		-1.1653	-1.19989	0.44038
Csac_0041	IstB domain protein ATP-binding protein	-1.66128	0.994887	0.58453	-0.18542		-2.89603	-2.35245	-2.68836	-2.83716		-0.89899	-0.53411	0.30491
Csac_0062	Integrase, catalytic region	-0.40804	0.530567	-1.72564	-1.39524		-0.9503	-0.52509	-1.09734	-0.89718		-0.4512	-0.59287	0.48214
Csac_0067	Zeta toxin family protein	0.074183	-2.03157	-1.04343	-2.44909		0.038404	0.856125	1.26508	1.33003		-1.13548	-1.35295	-0.16985
Csac_0068	hypothetical protein	1.64224	4.27115	7.47018	6.37388		2.43059	2.53516	3.1058	2.82361		1.42126	0.97116	2.12534
Csac_0071	hypothetical protein	1.07836	0.717446	0.385498	1.07295		3.41531	1.42632	2.58914	2.79752		0.64073	0.60676	1.2805
Csac_0075	CRISPR-associated protein, Csm1 family	0.927751	4.22972	-1.7879	-1.58025		-2.03056	-0.70426	-1.67454	-1.57189		0.52155	-0.65415	0.92434
Csac_0078	CRISPR-associated protein, Csm4 family	5.09863	4.24465	3.16324	5.76355		2.58551	2.70262	1.25918	1.17695		4.01449	4.17381	4.16808
Csac_0079	CRISPR-associated protein, Csm5 family	1.83442	-2.1379	-2.07433	-1.83964		1.44263	1.09264	1.32813	1.25239		0.52387	-0.67573	0.55956
Csac_0115	hypothetical protein	3.06151	-2.02997	-2.45109	-1.92526		3.4039	3.21086	3.74029	3.07421		1.69871	1.98344	0.71853
Csac_0116	phage shock protein A, PspA	3.30384	4.68694	4.36749	4.43271		4.3323	4.03926	4.41433	4.36371		3.16166	4.01024	2.64983
Csac_0118	SpoIID/LytB domain	-3.19921	-1.92625	-2.6773	-1.62207		-4.53804	-3.17793	-3.82678	-4.10179		-4.39692	-4.22557	-3.95648
Csac_0126	carbohydrate ABC transporter substrate-binding protein, CUT1 family (TC 3.A.1.1.-)	-2.11199	-0.01263	-0.10542	-0.72505		-1.53277	-2.67533	-1.83854	-2.17171		-1.44496	-1.43381	-2.44804
Csac_0129	beta-mannosidase (EC 3.2.1.25)	-0.64122	2.30535	0.871534	2.0634		0.49128	-0.47259	-0.94962	-0.87146		0.94612	0.46456	0.61608
Csac_0130	glycoside hydrolase 15-related	-1.7165	0.831985	0.537238	-0.24967		-0.55925	-1.90255	-0.68757	0.034622		0.88153	3.65947	-1.10775
Csac_0131	hypothetical protein	0.16764	6.84338	5.55882	4.37686		0.62319	-0.05943	0.047051	0.631463		1.68166	1.36538	0.65272
Csac_0134	glycosyl transferase, group 1	2.51635	-1.16947	-0.60082	-1.54606		3.54476	1.72833	3.66174	1.61698		2.18284	0.98886	1.58679
Csac_0136	Nucleotidyl transferase ( EC:5.4.2.8 )	1.57209	-1.38571	-0.03358	0.884017		1.84925	0.320556	2.49416	0.560592		0.84581	-0.33187	0.89525
Csac_0137	glycoside hydrolase, family 5 ( EC:3.2.1.4 )	0.544126	-1.87421	-2.1223	-2.35934		1.44926	-0.00839	1.2064	0.16359		0.36071	-1.38148	-0.09779
Csac_0166	Abortive infection protein	-0.6305	3.63815	0.787756	2.94791		0.848049	0.656417	0.088711	-0.70229		1.34835	1.92814	1.68696
Csac_0169	hypothetical protein	-0.46289	4.11896	-1.91493	-3.22545		1.71834	0.728312	1.30181	2.13997		0.40756	0.08651	-1.83128
Csac_0171	Subtilisin-like serine protease-like protein	-2.48587	5.73529	-0.17914	0.825896		-3.21002	-3.41314	-1.58296	-3.18697		-2.1478	-1.86475	-2.11152
Csac_0187	Radical SAM domain protein	-0.25867	1.7675	-2.02986	-1.906		-1.34273	-0.91372	-0.36662	-1.05429		-0.77431	-0.11892	0.80658
Csac_0203	alpha amylase, catalytic sub domain	-1.86933	-2.3274	-3.30103	-2.56708		-2.22135	-2.74745	-2.02681	-2.16647		-0.66936	1.86522	-1.48828
Csac_0204	glycoside hydrolase, family 10	-2.00284	0.191054	0.480763	0.804551		0.876018	-0.96726	-0.46105	0.05709		-0.371821	-1.00741	-1.16689
Csac_0217	HEPN domain protein	2.29713	-1.55355	-1.23376	-0.95608		1.70923	1.18685	1.79567	1.37364		2.42709	2.52073	1.36796
Csac_0218	DNA polymerase, beta domain protein region	4.61198	-0.2272	0.797156	0.682705		2.54264	2.34396	2.42277	2.60746		1.85936	2.32336	1.0417
Csac_0219	diguanylate cyclase/phosphodiesterase	3.55401	-1.02411	-0.44382	-1.17362		0.798382	0.789965	0.603939	0.66049		2.24939	2.29509	0.64891
Csac_0221	hypothetical protein	0.228582	4.38122	0.217844	-0.42932		2.22171	1.08572	1.40257	1.59989		-0.65842	0.39254	-1.74851
Csac_0223	Dinitrogenase iron-molybdenum cofactor biosynthesis protein	-1.37557	-1.38981	-0.40567	-0.6734		-1.91553	-1.68828	-1.08213	-1.86832		-0.76163	0.8766	-1.35468
Csac_0225	heavy metal translocating P-type ATPase ( EC:3.6.3.4 )	3.51783	-0.50171	-1.21909	-1.17329		0.790955	1.23777	1.7697	0.938339		3.52858	4.29872	2.61529
Csac_0226	Heavy metal transport/detoxification protein	3.25267	2.03844	2.88197	1.65766		3.65012	2.21283	2.81323	3.25802		3.44474	3.0529	1.98045
Csac_0227	Heavy metal transport/detoxification protein	3.81136	2.90179	3.20477	3.14607		4.13137	2.61776	3.30669	3.80999		3.19277	2.63768	1.49155
Csac_0240	monosaccharide ABC transporter ATP-binding protein, CUT2 family (TC 3.A.1.2.-)	-1.67368	-0.41407	1.73808	0.403053		-0.791	2.31053	-1.3739	0.353311		-1.21781	-1.6995	-1.38434
Csac_0241	monosaccharide ABC transporter membrane protein, CUT2 family (TC 3.A.1.2.-)	-1.66032	-0.66556	0.896764	-0.40025		-1.65854	0.401265	-1.6199	-1.05883		-0.43854	-0.93646	-0.75775
Csac_0242	monosaccharide ABC transporter substrate-binding protein, CUT2 family (TC 3.A.1.2.-)	-1.48247	-1.45473	-1.50896	-1.48218		-0.53204	3.38628	-0.67774	2.45812		-2.07431	-3.33804	-1.86139
Csac_0243	hypothetical protein	1.65324	-0.59854	-1.10201	-1.98258		3.43698	2.55	3.5891	3.97298		1.37082	1.96872	2.28151
Csac_0244	tRNA (adenine-58-N(1)-) methyltransferase (EC 2.1.1.36)	-1.45489	0.044728	-1.21534	-1.09845		0.437208	-0.78681	-0.03663	-0.45663		-0.38223	-0.33206	-2.73319
Csac_0245	putative signal-transduction protein with CBS domains	1.97843	-0.95122	-0.16347	-0.23697		1.67331	1.2737	2.19803	1.27949		1.77325	2.51488	1.30078
Csac_0250	thiamine biosynthesis protein ThiS	-1.60993	1.81254	0.952041	2.44659		1.09281	0.614855	-0.44165	-0.20101		2.1759	2.58234	2.78966
Csac_0272	protein translocase subunit yajC	3.16937	0.31195	-0.31566	-0.30489		4.09384	3.34288	3.45164	3.26245		3.05276	2.87244	1.58854
Csac_0274	Phosphoenolpyruvate carboxykinase (GTP) ( EC:4.1.1.32 )	4.37899	2.35024	1.68342	1.93891		3.50679	4.30378	3.36785	3.82532		2.80379	2.37401	1.45267
Csac_0283	hypothetical protein	-0.65393	4.36225	-1.37337	-1.80692		-1.18996	0.133105	-1.29598	-0.74296		0.72232	1.2916	2.00504
Csac_0292	methylmalonyl-CoA epimerase (EC 5.1.99.1)	-0.31174	4.05209	3.70333	1.12345		-0.32308	-0.41297	-0.57287	-0.82298		0.59065	1.40366	0.28047
Csac_0293	hypothetical protein	-1.62022	1.51791	1.13094	-1.59341		-0.65226	-1.79576	-1.49211	-1.94217		-0.20578	-0.02338	-1.14535
Csac_0294	N-acylglucosamine 2-epimerase	-0.48538	4.1308	2.18515	-0.99967		-0.29751	-0.74561	1.09254	-1.41046		-0.27651	1.23375	-0.1623
Csac_0296	glycosidase, PH1107-related	-1.17077	6.44219	4.29381	2.33807		1.0863	-1.22669	-0.01196	-0.66751		0.24008	1.91492	-0.54526
Csac_0297	carbohydrate ABC transporter substrate-binding protein, CUT1 family (TC 3.A.1.1.-)	2.41546	6.74797	2.707	-1.77462		1.81827	-1.27753	2.42372	0.442883		2.92873	3.41898	1.31875
Csac_0299	carbohydrate ABC transporter membrane protein 2, CUT1 family (TC 3.A.1.1.-)	1.99671	7.12065	3.789	0.071468		0.103064	-0.50872	0.08714	-0.58983		2.41089	3.42393	1.04535
Csac_0302	methionine synthase (B12-independent) (EC 2.1.1.14)	3.9249	4.19562	2.9112	1.67611		3.95603	4.00856	3.62116	3.69001		3.86821	3.12651	2.40546
Csac_0316	CRISPR-associated protein, Cas5t family	-0.14497	0.991635	4.12208	5.07463		1.16389	1.15905	-0.27857	-0.01323		3.10908	3.39351	2.95759
Csac_0322	IstB domain protein ATP-binding protein	-1.74891	0.879314	0.706125	-0.32617		-2.60258	-2.31413	-2.75564	-2.59734		-0.64208	-0.50246	0.40616
Csac_0333	IstB domain protein ATP-binding protein	-0.07255	0.712764	-2.54371	-2.68304		-1.28649	0.037769	-1.21794	-0.29544		-0.15867	-0.20808	0.96991
Csac_0341	SpoVG family protein	1.86619	3.92806	2.8928	2.47862		4.5649	3.5932	4.3397	4.4889		1.39578	1.12212	0.33237
Csac_0342	hypothetical protein	-1.94108	-2.06537	0.117204	-1.49562		0.352486	-0.68484	-0.45476	0.048966		0.61349	0.12425	-0.02342
Csac_0346	putative anti-sigma regulatory factor, serine/threonine protein kinase ( EC:2.7.11.1 )	4.82148	-2.0551	-1.96251	-1.71532		4.57258	3.99338	4.39118	4.6887		1.71053	2.52942	1.34798
Csac_0348	carbohydrate kinase, FGGY ( EC:2.7.1.17,EC:2.7.1.30 )	0.847041	-1.88592	-2.15225	-2.07078		-1.73413	-0.45631	-1.11831	-1.76627		-0.2548	0.05724	-1.39116
Csac_0377	putative diguanylate cyclase	2.83582	4.09372	2.56584	4.94058		2.33167	2.69633	1.49728	1.31961		3.99997	4.10777	4.0548
Csac_0389	transcriptional regulator, LacI family	0.202959	-2.94748	-4.03114	-3.17444		-0.1951	-0.1823	0.378312	0.348399		-0.88776	0.92318	-0.20206
Csac_0390	Xylose isomerase domain protein TIM barrel	0.063221	-1.12565	-0.49825	-0.42012		-0.07397	-0.80075	-0.39531	-1.51659		1.10435	2.08643	0.46857
Csac_0391	monosaccharide ABC transporter substrate-binding protein, CUT2 family (TC 3.A.1.2.-)	0.124763	-3.07062	-3.47765	-2.88472		-0.26765	-0.65301	-0.29365	-1.1222		1.23696	2.26802	0.57579
Csac_0392	monosaccharide ABC transporter ATP-binding protein, CUT2 family (TC 3.A.1.2.-)	-1.07698	-2.7597	-2.61528	-2.75685		-2.40441	-2.09451	-2.52464	-2.47645		-0.64334	1.29856	-0.75312
Csac_0394	monosaccharide ABC transporter membrane protein, CUT2 family (TC 3.A.1.2.-)	0.251955	0.8062	0.197605	2.07986		-0.75438	-0.44466	-1.69199	-1.84202		1.63776	2.44616	0.78146
Csac_0395	Alcohol dehydrogenase, zinc-binding domain protein ( EC:1.1.1.14 )	1.12696	-1.15121	-0.34445	-0.76581		1.44849	1.04224	0.945772	0.917986		2.54322	3.6704	2.08038
Csac_0396	Xylose isomerase domain protein TIM barrel	-0.48202	-3.88995	-3.8757	-3.24067		-0.00284	-0.28008	-0.04964	-0.27466		0.61757	2.41902	-1.32486
Csac_0400	carbon-monoxide dehydrogenase, catalytic subunit ( EC:1.2.99.2 )	4.07711	-0.87383	-0.0853	0.063395		1.06854	2.37965	0.815405	1.13077		3.44432	4.13954	2.29895
Csac_0401	4Fe-4S ferredoxin, iron-sulfur binding domain protein	2.88192	-1.19429	-1.21544	-0.42106		2.11228	2.50864	1.85218	1.77366		2.42293	3.94582	1.62364
Csac_0402	FAD-dependent pyridine nucleotide-disulphide oxidoreductase	2.29759	-1.19753	-1.15464	-0.48924		0.333836	0.004053	-0.23614	0.384569		1.95698	3.1716	0.59019
Csac_0408	alpha amylase, catalytic region	-2.67355	0.009648	-0.11793	-0.57551		-0.03778	-0.96678	0.200087	-0.09369		-1.0582	1.4462	-1.93594
Csac_0412	hypothetical protein	-2.38776	-2.22854	-0.58874	0.620776		-0.59295	-2.34464	-1.71381	-2.14006		-2.27292	-1.83051	-1.69777
Csac_0415	methyl-accepting chemotaxis sensory transducer	2.55153	1.64298	2.7365	2.0931		3.50627	3.18358	3.38305	3.71905		2.28127	1.43787	0.77613
Csac_0419	integral membrane sensor signal transduction histidine kinase	1.28425	-1.51244	1.13307	1.75582		0.148201	-0.2604	1.03642	-0.33322		0.19533	1.0407	-0.11272
Csac_0426	alpha amylase, catalytic region	2.32992	4.8464	1.75581	2.57157		1.85456	0.922582	1.81641	0.802276		1.24179	2.23822	-0.18021
Csac_0427	carbohydrate ABC transporter membrane protein 1, CUT1 family (TC 3.A.1.1.-)	-0.3128	2.17198	1.62617	2.32252		1.38062	-0.5876	1.25196	-0.4126		1.26339	2.7398	0.07482
Csac_0428	carbohydrate ABC transporter membrane protein 2, CUT1 family (TC 3.A.1.1.-)	-0.58567	1.09265	1.65495	1.76919		-0.76034	-1.5041	0.140027	-1.8526		0.53616	3.31163	-0.80509
Csac_0429	alpha-glucan phosphorylase ( EC:2.4.1.1 )	3.45049	1.98951	3.05607	3.02693		3.78476	2.30428	3.60556	2.01319		1.5249	3.10447	-0.40068
Csac_0430	transcriptional regulator, LacI family	-1.20867	-0.29005	-0.64414	-1.21355		0.109546	-1.18112	0.227652	-1.27638		-0.23227	1.63505	-1.37009
Csac_0432	hypothetical protein	-3.04673	-1.83751	-1.19128	-2.35866		-1.32754	-2.56349	-0.05545	-1.67979		-4.04026	-0.93749	-3.11744
Csac_0438	beta-phosphoglucomutase family hydrolase ( EC:5.4.2.6 )	1.63705	-2.96921	-2.89099	-2.57815		-2.2045	-0.30751	-1.02151	-1.48363		2.36999	2.41197	1.95181
Csac_0441	carbohydrate ABC transporter membrane protein 1, CUT1 family (TC 3.A.1.1.-)	1.02555	-2.1439	-2.01673	-1.68861		-2.50965	-0.61517	-1.59732	-2.05201		1.45685	2.09404	1.02779
Csac_0442	carbohydrate ABC transporter membrane protein 2, CUT1 family (TC 3.A.1.1.-)	2.4689	0.084214	1.09594	0.72417		1.94636	1.81446	2.54846	2.0614		2.20597	2.59389	1.00667
Csac_0443	transcriptional regulator, LacI family	0.842403	-2.18404	-2.01539	-3.04467		1.93339	1.56918	1.64996	1.95847		2.99404	2.81422	1.75165
Csac_0444	Kojibiose phosphorylase ( EC:2.4.1.230 )	-1.07594	-2.13497	-2.55967	-2.48059		0.875167	-0.49113	0.503454	-0.25697		0.64892	0.07532	-0.72131
Csac_0445	Rubrerythrin	1.61262	0.515408	1.7724	2.12485		4.10138	1.7938	4.03653	2.3787		0.50395	0.29988	-0.61319
Csac_0472	hypothetical protein	-3.60523	-2.72767	-2.87541	-1.7592		-2.31328	-3.874	-2.83293	-3.09477		-2.5006	-2.59595	-2.79329
Csac_0474	IstB domain protein ATP-binding protein	-3.46165	-3.17794	-3.27351	-2.02356		-3.84713	-5.02969	-4.77823	-3.74939		-4.66346	-5.10279	-3.41802
Csac_0481	hypothetical protein	2.57098	2.7169	1.74937	4.16536		2.2828	2.00959	0.912805	0.501981		4.13504	4.3707	4.33551
Csac_0512	hypothetical protein	-1.02537	2.68403	1.67683	4.13213		-0.65824	-0.45269	-1.27827	-1.69578		3.11019	3.6228	3.64596
Csac_0517		0.505938	-2.68545	-2.25615	-1.65398		1.99028	1.93036	2.24717	2.32329		-0.07987	0.35067	1.19334
Csac_0530	SufBD protein	3.79462	4.61936	0.458731	1.17774		3.23627	2.3426	3.04417	2.30869		3.04304	2.33138	0.09558
Csac_0531	Iron-regulated ABC transporter ATPase subunit SufC	4.97186	5.02469	4.36443	4.19759		2.9724	2.87454	3.83911	2.52354		3.64771	4.01051	2.93899
Csac_0543	glutamate synthase (NADPH) GltB1 subunit (EC 1.4.1.13)	5.11615	-0.34597	1.80358	1.91545		1.12805	3.64168	1.94066	2.38851		4.01183	4.20179	4.22151
Csac_0544	glutamate synthase (NADPH) GltB2 subunit (EC 1.4.1.13)	4.22401	3.51508	4.29164	4.8636		-0.66869	2.57713	-0.18003	0.987318		3.94466	4.15826	4.13461
Csac_0545	4Fe-4S ferredoxin, iron-sulfur binding domain protein	2.73842	-0.36069	-0.64325	-0.71244		-0.54102	2.23211	-0.2893	0.941083		3.98689	4.0812	3.67318
Csac_0546	FAD-dependent pyridine nucleotide-disulphide oxidoreductase	4.75048	2.93529	2.18273	1.91436		1.17546	3.81517	2.33467	2.74923		4.05006	4.27326	4.30779
Csac_0559	peptidase C39, bacteriocin processing	-0.98448	2.4902	2.30797	2.86736		-2.28789	-0.50269	-0.95374	-1.01087		-1.83453	-2.86394	-2.11781
Csac_0563	hypothetical protein	3.12811	-2.28247	-3.02097	-1.53576		0.044271	1.60954	0.24733	0.909342		0.19459	-1.49279	-0.50248
Csac_0578	glutamate synthase (NADPH) GltB2 subunit (EC 1.4.1.13)	5.31181	5.82726	5.19549	5.97671		0.858302	4.12252	1.39648	2.55181		3.93108	4.18971	4.00491
Csac_0579	4Fe-4S ferredoxin, iron-sulfur binding domain protein	2.52023	-1.62417	0.010589	0.102204		-1.47562	2.47241	-0.78333	0.512161		4.13721	4.28259	4.18334
Csac_0580	FAD-dependent pyridine nucleotide-disulphide oxidoreductase	5.19183	0.893231	0.741714	0.894295		0.631412	3.24922	1.67273	2.4729		4.03826	4.24493	4.26595
Csac_0582	metal dependent phosphohydrolase	1.90745	-1.99628	-2.70096	-2.7516		-0.52397	0.432941	-0.70112	1.02356		3.02051	2.5728	3.1094
Csac_0583	L-lactate permease-like protein	-0.96987	-0.38873	-1.59432	-3.0343		-1.43633	-0.77467	-2.48083	-0.47551		-0.19404	-0.59673	-0.85607
Csac_0584	response regulator receiver protein	-1.32992	0.411718	0.213947	-0.63895		-0.54116	-1.16523	-0.75348	-0.50271		0.89678	0.63585	-0.11443
Csac_0586	glycoside hydrolase, family 3 domain protein ( EC:3.2.1.21 )	-0.73653	0.734206	0.531719	-0.39168		1.17624	-0.48016	-0.10818	1.48127		1.53249	1.35609	1.08005
Csac_0598	Xylose isomerase domain protein TIM barrel	-2.79742	-1.83488	-1.94787	-1.98149		-1.81918	-2.01535	-2.23393	-1.87956		-1.01966	-2.25716	-1.4777
Csac_0606	glutamine--fructose-6-phosphate transaminase	1.93491	3.94889	5.61498	4.74785		3.7098	3.18011	3.20776	3.05707		2.80036	2.4773	1.42337
Csac_0620	NADH dehydrogenase (quinone) ( EC:1.6.5.3 )	3.30679	-1.22222	-0.47589	-1.01637		0.400112	2.15234	0.249946	0.666345		3.5261	3.37093	3.48554
Csac_0621	molybdopterin oxidoreductase ( EC:1.2.1.2 )	3.62329	-2.44304	-2.9429	-2.15017		3.32617	3.64443	3.04485	3.59588		2.01549	1.38233	0.61384
Csac_0622	iron-containing alcohol dehydrogenase	3.88049	-1.47137	-1.77565	-0.82782		4.83597	4.61213	4.40508	4.64425		3.60926	2.83799	2.28074
Csac_0629	hypothetical protein	-2.73784	1.51042	-3.93694	-2.0477		-1.88556	-1.94064	-1.88787	-1.37355		-5.55043	-4.48295	-3.6387
Csac_0631	hypothetical protein	-1.26476	-2.39035	0.426576	0.587863		-2.43292	-1.42862	-0.79804	-0.92487		-2.77852	-3.19241	-2.90227
Csac_0653	Arylsulfatase regulator (Fe-S oxidoreductase)-like protein	-1.8303	-2.15822	2.21814	2.16121		-2.44469	-0.65676	-2.12512	0.01347		-3.10804	-3.3126	-3.5207
Csac_0654	Abortive infection protein	-2.26402	-3.40198	-2.54026	-2.6741		-4.42542	-2.48655	-4.66338	-2.26447		-3.19022	-2.44659	-3.58665
Csac_0655	ABC transporter related	-0.05816	-1.01049	-1.87249	-2.10911		0.368921	-0.05522	0.123644	0.374929		-2.44187	-0.86483	-1.91443
Csac_0657	hypothetical protein	-0.62509	-2.58698	-2.05119	-2.51607		0.434568	-1.23332	-0.41115	-0.5744		-0.27336	-0.59388	-1.6917
Csac_0676	histidyl-tRNA synthetase (EC 6.1.1.21)	1.42724	-1.09453	-0.78424	-0.98284		0.606068	2.40704	1.35781	1.32328		0.78325	0.56151	0.90459
Csac_0678	Cellulase ( EC:3.2.1.4 )	1.56299	-2.1122	-1.94847	-1.56872		0.826063	0.402873	0.446746	1.06735		0.66445	-0.33281	0.69705
Csac_0679	carbohydrate ABC transporter membrane protein 1, CUT1 family (TC 3.A.1.1.-)	6.18192	3.06819	-0.35912	0.650977		3.98015	3.51333	3.54165	3.22887		1.99248	-0.47827	0.6312
Csac_0680	carbohydrate ABC transporter membrane protein 2, CUT1 family (TC 3.A.1.1.-)	4.01828	1.64293	-1.3935	0.180105		2.29055	1.39561	1.98104	1.52978		2.43022	0.2127	2.2508
Csac_0681	carbohydrate ABC transporter substrate-binding protein, CUT1 family (TC 3.A.1.1.-)	6.80145	1.33447	1.58275	1.07807		4.55276	4.51415	4.64134	4.43199		3.51461	1.95595	2.82898
Csac_0686	DNA binding domain, excisionase family	1.00907	0.446917	1.03984	1.00412		3.17688	1.80627	2.66401	2.5608		0.56183	0.64556	0.58934
Csac_0688	hypothetical protein	-1.45491	-1.35908	-1.46568	-1.41458		3.85082	1.8834	3.43745	2.76925		-1.1442	0.06837	-1.29195
Csac_0692	carbohydrate ABC transporter substrate-binding protein, CUT1 family (TC 3.A.1.1.-)	5.86532	-0.49813	0.126975	6.34722		4.96689	4.3686	4.13054	4.75457		4.25348	3.14903	3.39065
Csac_0695	transcriptional regulator, MarR family	-0.08085	-1.27628	-1.14067	-1.70759		1.83805	1.92926	0.333773	2.3758		-1.32219	-1.54387	-1.55733
Csac_0696	Endo-1,4-beta-xylanase ( EC:3.2.1.8,EC:3.2.1.91 )	-0.38792	1.67047	1.85714	6.82728		0.981513	0.358399	-0.24082	1.48286		-1.03161	-1.51717	-2.18095
Csac_0706	glutamate--tRNA(Gln) ligase (EC 6.1.1.24) / glutamyl-tRNA synthetase (EC 6.1.1.17)	1.15538	3.16346	3.3467	3.06344		-1.47646	0.432656	-0.53149	-0.75208		1.58821	1.92956	1.61978
Csac_0722	transcriptional regulator, GntR family	0.061415	-0.94438	-1.36616	-0.77713		0.627706	-0.25224	1.00999	-0.6289		-0.16817	-0.58239	0.11821
Csac_0723	L-ribulose 5-phosphate 4-epimerase (EC 5.1.3.4)	0.319168	3.79477	4.12283	4.90761		0.972321	-0.28826	0.347185	-0.2884		0.71466	0.49246	1.5192
Csac_0727	4Fe-4S ferredoxin, iron-sulfur binding domain protein	-0.00038	1.09499	3.25406	2.91156		2.93962	2.33238	1.808	2.56244		0.68653	0.06732	-0.88629
Csac_0729	aminodeoxychorismate synthase, subunit I (EC 6.3.5.8)	1.35143	2.5437	1.50675	3.57475		2.96044	2.9767	1.46654	1.36904		3.70042	3.4084	3.81777
Csac_0734	transcriptional regulator, TetR family	-1.25943	1.54295	0.417299	1.94085		-0.75741	-1.61641	-0.35281	-0.58473		1.10172	0.95173	1.255
Csac_0737	4Fe-4S ferredoxin, iron-sulfur binding domain protein	4.61641	1.83916	2.38371	2.74582		4.81959	4.77469	4.77216	4.72285		3.3349	3.25948	1.4725
Csac_0748	ABC transporter related	-1.06645	-3.92314	-3.85544	-3.62972		2.1509	0.372861	1.87577	1.36681		0.32506	0.41495	-0.06391
Csac_0750	aconitase (EC 4.2.1.3)	2.41782	0.321884	0.511365	0.609653		2.15196	3.66055	2.31233	3.04889		2.68352	2.05003	2.08978
Csac_0751	Isocitrate dehydrogenase (NAD(+)) ( EC:1.1.1.41 )	2.94038	4.15172	4.10465	3.82234		0.440503	2.22729	0.476437	0.674218		3.78662	3.78222	3.88042
Csac_0757	phosphoribulokinase/uridine kinase ( EC:2.7.1.48 )	-2.33418	0.599054	0.691017	0.611388		0.341694	-2.11942	-0.56735	-0.72988		-2.42599	-1.75702	-2.68048
Csac_0758	hypothetical protein	1.59212	0.06849	0.724765	0.511157		3.03719	0.55118	1.71877	2.29408		1.08708	0.28063	-0.42975
Csac_0760	uncharacterized membrane-associated protein	-2.89327	-1.5412	-1.3811	-1.48506		1.04239	-1.28501	0.045777	-0.13395		-1.90779	-2.43786	-3.09741
Csac_0770	pantothenate kinase (EC 2.7.1.33)	2.94071	-2.14234	-3.29999	-3.16303		2.55781	1.388	1.47171	2.31692		3.05095	2.36373	1.95207
Csac_0774	anaerobic ribonucleoside-triphosphate reductase ( EC:1.17.4.2 )	0.397786	2.09801	2.86378	2.46828		2.55989	0.661975	1.89256	0.9643		1.25691	1.0647	0.99241
Csac_0775	hypothetical protein	5.91584	-2.48765	-2.92801	-2.14796		2.99295	4.07448	4.0638	4.05905		2.85508	3.01177	2.8088
Csac_0780	glycogen/starch/alpha-glucan phosphorylase ( EC:2.4.1.1 )	1.32083	2.14979	2.25239	4.82246		1.11298	-0.39844	1.87603	0.656048		-0.05817	-1.52546	-0.86433
Csac_0781	glycogen synthase (ADP-glucose)	2.18626	0.674821	0.806962	2.43401		2.76981	1.81416	3.61101	1.84485		2.01074	-0.01039	0.81104
Csac_0782	glucose-1-phosphate adenylyltransferase, GlgD subunit ( EC:2.7.7.27 )	3.54853	-0.73247	-2.51918	-1.64423		1.61818	0.910827	2.01887	0.805358		0.8463	-0.37972	-0.46095
Csac_0799	metal dependent phosphohydrolase	-1.15458	-1.61336	-1.4694	-2.86554		0.735809	0.258228	-0.00569	0.823488		-0.27331	-1.36151	-0.59068
Csac_0805	hypothetical protein	-2.10745	-1.82404	-1.4212	-0.93837		-2.97662	-3.15894	-1.80745	-2.79696		-4.41787	-4.50054	-3.98745
Csac_0811	methyl-accepting chemotaxis sensory transducer	3.2492	1.38803	0.31874	0.106665		1.23604	1.92846	2.0969	1.83069		2.70099	3.53941	1.41251
Csac_0812	CheW protein	3.08106	-0.70795	-0.52654	-0.36718		3.10567	3.06992	3.46249	3.08384		2.83855	3.43751	1.56825
Csac_0813	response regulator receiver modulated CheB methylesterase ( EC:3.1.1.61 )	0.953425	-0.34865	0.436453	2.54059		1.32966	1.64535	0.493636	0.043369		3.12577	3.25789	2.58106
Csac_0814	putative CheA signal transduction histidine kinase ( EC:2.7.13.3 )	-0.48037	-3.06117	-2.44376	-3.08196		-2.11343	-1.40627	-1.80664	-1.67048		-0.47938	0.92418	-1.17824
Csac_0815	PBS lyase HEAT domain protein repeat-containing protein	0.997532	-2.80774	-3.35551	-2.6048		-0.07196	-0.11501	-0.03019	-0.18176		1.38655	2.53702	1.07423
Csac_0816	MCP methyltransferase, CheR-type	-0.26238	-0.96614	-0.2156	-1.6234		-0.42742	-0.92593	-0.34122	-0.87953		-0.62927	0.49119	-1.8358
Csac_0817	response regulator receiver protein	-0.89606	1.89929	2.76523	1.87389		-0.40245	-0.82219	0.138791	-0.53967		-0.53457	0.54667	-0.88095
Csac_0829	hypothetical protein	0.971566	-0.15047	-0.81213	-0.97932		-0.01769	2.12789	0.469239	1.05967		1.17397	1.08074	1.12271
Csac_0833	putative CoA-substrate-specific enzyme activase	-0.62726	2.85715	4.06464	3.43875		0.282268	0.350245	0.036028	0.505975		1.15672	1.7956	0.34158
Csac_0834	peptidase M42 family protein	-0.12627	-0.96894	-0.75904	-1.17805		0.61309	-0.27456	0.398785	0.365352		2.58296	1.66238	1.56463
Csac_0840	hypothetical protein	-0.78934	0.386613	-2.35516	-2.67672		-1.08271	-0.33245	-1.31385	-0.35343		-1.50224	-1.64995	-0.13908
Csac_0841	hypothetical protein	-1.26406	-0.62803	2.33175	1.4295		0.192488	0.009683	0.272081	-0.18747		-1.51984	-1.79752	-0.27073
Csac_0842	transposase, mutator type	-3.04379	-1.67991	-1.78466	-1.51162		-0.05542	-1.71906	-0.55386	-0.78639		-2.36252	-1.70206	-0.81466
Csac_0847	hypothetical protein	0.220464	-2.80303	3.74521	3.53337		-0.92341	0.226429	-0.00274	0.682441		-1.76753	-1.97964	-0.25842
Csac_0853	glycosidase, PH1107-related	-1.82394	1.48714	2.05917	3.52747		0.690891	-0.79587	0.2701	-0.49506		-1.24461	-0.74436	-1.17069
Csac_0862	SPFH domain, Band 7 family protein	3.35034	-1.09904	-2.11621	-2.12507		3.0345	2.70187	3.12468	2.93173		1.51898	2.48499	1.29182
Csac_0887	hypothetical protein	5.8154	4.9475	3.79025	6.31951		3.27611	3.19107	2.10365	1.57765		4.06126	4.23572	4.28084
Csac_0902	Methyltransferase type 12	4.55554	-1.79467	-2.85817	-2.135		3.62882	2.36657	2.87435	3.23599		0.90078	1.65538	0.22049
Csac_0903	cold-shock DNA-binding protein family	1.30496	0.432846	0.352102	1.66502		2.38232	0.901709	2.30932	1.79113		0.25512	0.50565	-0.15568
Csac_0916	MraZ protein	1.382	1.27947	-0.43967	0.642422		-0.34257	-0.02511	-0.04847	-0.18427		0.79535	1.42514	0.35775
Csac_0927	cell division protein FtsQ	4.49327	0.335036	0.069959	0.626662		4.599	3.78059	3.98878	4.17192		3.67138	3.15784	2.48822
Csac_0930	cell division protein FtsZ	1.91819	-1.98604	-2.74794	-3.01116		2.91164	1.65796	2.48045	2.48867		0.44592	0.30505	-1.74227
Csac_0935	diaminopimelate decarboxylase (EC 4.1.1.20)	1.55697	-2.73042	-3.19848	-3.1445		-0.05953	0.866962	0.25329	-0.16319		2.42923	2.54211	1.34216
Csac_0939	condensin subunit ScpB	-1.96245	-2.25176	-2.04557	-1.7882		-0.05321	-0.7872	0.116902	0.226471		-2.97679	-3.40294	-2.31246
Csac_0949	response regulator receiver modulated CheB methylesterase	1.11303	-1.79478	-1.11202	-2.0252		2.11307	1.468	1.9747	1.67996		0.8206	0.62723	-0.88356
Csac_0950	hypothetical protein	-2.01057	0.282076	1.09648	1.76002		-0.81442	-1.48987	-0.46726	-1.40814		-2.83127	-2.95676	-2.34154
Csac_0951	DNA-directed RNA polymerase subunit beta (EC 2.7.7.6)	4.70516	0.163285	-0.47729	0.539953		2.38273	4.21458	2.91237	2.908		3.00556	3.08609	2.76694
Csac_0955	SSU ribosomal protein S12P	4.22931	5.86289	4.59911	5.02216		1.14291	3.88621	1.76808	2.50452		3.58838	4.04082	3.9141
Csac_0969	Aldehyde ferredoxin oxidoreductase ( EC:1.2.7.5 )	4.28304	5.11575	3.1319	6.19843		2.65027	4.40815	3.59485	3.80767		3.62043	3.24785	3.15703
Csac_0973	binding-protein-dependent transport systems inner membrane component	-1.06895	-0.31667	0.978543	1.13256		-0.70689	1.02548	0.275664	0.715027		1.51598	1.11488	0.95227
Csac_0976	molybdenum cofactor synthesis domain	-0.87916	-1.00097	-1.72191	-2.4861		-0.16103	1.97021	1.65471	1.85605		1.15448	1.36608	1.13008
Csac_0983	glycosyl transferase, family 4 ( EC:2.7.8.- )	2.28827	-1.72642	-1.26683	-1.76213		3.14655	2.49297	2.83479	3.0415		3.14247	2.17756	1.52804
Csac_0991	aspartate kinase ( EC:2.7.2.4 )	2.68919	4.20964	3.87684	5.90643		2.33536	2.09755	1.22497	0.572621		4.03413	4.28159	4.10403
Csac_1003	beta-lactamase domain protein	1.87843	2.89682	-1.30082	-0.91124		0.463691	0.048009	0.413016	-0.22158		2.25224	2.88501	1.69499
Csac_1018	Beta-galactosidase ( EC:3.2.1.23 )	-1.03322	-2.06753	-1.70384	-2.15349		1.0739	0.276318	0.513162	1.10523		-0.16219	-0.28978	-1.17061
Csac_1020	hypothetical protein	-0.73847	-1.37395	-1.90147	-0.24241		-1.08951	-1.37288	-1.03655	-0.56248		-0.82952	-0.14358	-1.64462
Csac_1021	hypothetical protein	1.11067	-2.12503	-3.09258	-3.24056		3.01761	1.31109	3.07595	3.10426		-2.90605	-1.67837	-1.35272
Csac_1026	SSU ribosomal protein S20P	1.30568	3.03359	3.14811	2.24054		4.21632	3.91826	4.40592	4.54509		1.35435	2.53189	1.75464
Csac_1032	extracellular solute-binding protein, family 5	4.80856	2.57423	2.89717	2.99819		3.71192	4.09014	3.68456	4.48909		2.41034	1.9409	0.87798
Csac_1039	carbohydrate kinase, YjeF related protein	-0.73935	-2.62578	-3.11628	-2.64659		-0.48724	-0.40272	-0.30609	-0.43831		-1.45924	-0.90869	-0.453
Csac_1043	transcriptional modulator of MazE/toxin, MazF	4.76208	5.05323	4.80464	5.92701		2.05737	2.57128	3.26378	2.02831		2.50583	3.7039	2.90472
Csac_1044	hypothetical protein	1.53613	0.388981	3.28354	2.7148		0.060135	-0.77166	-0.39829	-0.85952		1.3147	1.84219	0.64266
Csac_1045	cytochrome c biogenesis protein, transmembrane region	0.094677	-0.56555	1.22921	1.25464		3.44848	2.06204	3.39519	3.24162		0.93992	0.95401	0.76626
Csac_1052	NLP/P60 protein ( EC:3.5.1.28 )	5.92311	-0.1731	0.128735	0.637415		4.22863	4.97539	3.57004	4.512		3.85708	2.81609	2.88708
Csac_1078	Cellulose 1,4-beta-cellobiosidase ( EC:3.2.1.91 )	4.15233	3.91331	2.41255	3.86874		-0.30961	1.60318	-0.11361	0.091926		2.84567	2.67802	2.4869
Csac_1079	Cellulase., Cellulose 1,4-beta-cellobiosidase ( EC:3.2.1.91,EC:3.2.1.4 )	3.00101	-0.10966	-0.07739	0.734737		-0.11157	2.43595	0.472147	0.920175		2.52302	1.63358	2.26
Csac_1085	type 3a, cellulose-binding domain protein	1.92059	3.84752	2.55118	3.42885		-0.50926	0.619826	-1.13176	-0.08971		1.92498	1.85228	1.98995
Csac_1088	methylated-DNA--protein-cysteine methyltransferase ( EC:2.1.1.63 )	-0.43098	1.07029	1.38234	0.287247		-0.19614	0.687057	-1.14609	-0.07065		0.15427	0.22385	0.43293
Csac_1105	alpha-L-rhamnosidase N-terminal domain protein	3.04462	5.8253	4.66195	7.40114		2.60566	2.50487	1.38509	1.1159		4.11386	4.31601	4.33245
Csac_1123	iron-only hydrogenase maturation protein HydF	-2.82438	-1.28037	-1.19152	-1.54137		-1.97407	-1.74604	-1.86764	-2.13543		-0.27416	-0.00922	-1.48791
Csac_1137	Rubrerythrin	4.97132	5.92875	6.86795	7.00527		4.84061	4.08173	4.46288	4.66635		3.5764	3.22141	1.86144
Csac_1140	beta-lactamase domain protein	-2.09367	1.07041	1.5399	1.88983		-3.27572	-2.01618	-2.53915	-2.54937		-1.15604	-0.94893	-1.4842
Csac_1142	acetolactate synthase, large subunit (EC 2.2.1.6)	3.3615	5.16265	5.15199	5.83611		-0.45321	1.6101	0.333216	0.457211		3.15532	3.58834	3.33338
Csac_1154	Xylose isomerase domain protein TIM barrel ( EC:5.3.1.5 )	0.621099	-1.32038	-1.67327	-0.43647		4.51558	2.16924	3.53115	4.56511		2.3496	1.21435	1.78889
Csac_1155	Esterase/lipase-like protein	1.61305	-2.36429	-2.75661	-2.64394		1.03402	0.325469	0.392533	0.399843		2.61159	2.20975	1.47405
Csac_1158	protein of unknown function DUF81	1.80077	2.14478	1.33525	2.15408		2.87433	1.61378	2.5574	2.40667		3.06726	3.0228	2.62835
Csac_1162	protein of unknown function DUF199	2.95071	-0.73621	-0.4987	-0.49974		4.56579	2.97791	3.8921	3.44778		2.36599	2.34482	2.11614
Csac_1163	Phosphotransferase system, phosphocarrier protein HPr	0.622457	-0.40582	-0.01956	0.478364		3.97846	1.42274	2.97723	2.45259		1.08462	1.53589	0.85141
Csac_1168	UvrD/REP helicase	-1.23838	1.02917	0.312478	0.223042		1.33	-0.1362	1.88437	0.186267		-0.29512	-0.47584	-0.59225
Csac_1170	major facilitator superfamily MFS_1	-0.48508	2.08118	2.94832	1.95405		-1.1536	-0.8768	-1.09186	-1.09674		0.08128	-0.51724	-1.16608
Csac_1173	Xylose isomerase domain protein TIM barrel	3.92719	3.74184	3.19848	2.07925		2.63793	4.21991	2.46076	3.23688		4.06843	4.23603	4.25613
Csac_1181	Extradiol ring-cleavage dioxygenase, class III enzyme, subunit B	2.17054	3.21451	2.37213	3.37183		1.13544	0.669991	1.75219	0.349942		1.42298	2.04038	0.34446
Csac_1182	Radical SAM domain protein ( EC:1.97.1.4 )	3.22999	-1.14996	-1.2333	-1.2966		1.73099	1.23806	2.60341	1.05033		1.17885	1.50111	1.19256
Csac_1191	Radical SAM domain protein	2.73428	-1.72554	-1.7069	-1.98225		-0.24165	1.83593	0.616836	0.443794		3.10679	3.665	3.2874
Csac_1198	UDP-N-acetylglucosamine 1-carboxyvinyltransferase (EC 2.5.1.7)	2.33346	4.29487	3.60333	6.0027		1.34741	1.8079	0.769664	0.267711		4.07787	4.22954	4.3287
Csac_1199	beta-lactamase domain protein	-0.49766	-2.17964	-1.93444	-2.16052		-2.32765	-0.43246	-1.55019	-1.67695		0.00787	0.49106	0.29862
Csac_1201	uracil phosphoribosyltransferase (EC 2.4.2.9)	5.56868	6.11687	5.01608	7.36695		4.62668	4.98338	3.5861	3.32873		4.07225	4.25041	4.26316
Csac_1204	ribose-phosphate pyrophosphokinase ( EC:2.7.6.1 )	0.770915	-2.44728	-1.90315	-1.02525		1.52586	0.920708	1.1454	1.14374		2.27011	2.06762	1.25444
Csac_1205	peptidyl-tRNA hydrolase (EC 3.1.1.29)	2.50692	1.20277	0.706397	2.40024		1.5045	1.80471	0.856474	0.578422		2.72716	3.11042	3.11882
Csac_1219	RNA binding S1 domain protein	1.46414	-1.03042	0.522847	-0.2527		1.69074	1.95112	2.2208	2.48407		0.28813	1.76923	1.46587
Csac_1235	hypothetical protein	-3.51459	-2.60182	-2.4344	-2.17449		-0.98857	-1.91898	-0.81506	-1.48162		-4.754	-4.16934	-4.0171
Csac_1245	Radical SAM domain protein	4.69508	0.903787	5.08234	7.36509		4.30364	4.62134	4.10082	4.3454		2.5903	1.19544	1.70606
Csac_1258	flagellar motor switch protein FliG	4.63676	4.63825	4.47002	4.72718		4.12621	4.36352	3.08907	2.4922		4.0017	4.19132	4.20343
Csac_1296	RNA methyltransferase, TrmH family, group 2 ( EC:2.1.1.- )	2.15695	-1.19539	-1.87138	-1.30657		0.478585	1.57336	1.01019	0.653252		2.20481	2.0559	1.12621
Csac_1300	RNAse G (EC 3.1.4.-)	3.09733	1.81257	2.24797	1.95554		2.20082	2.17045	1.35033	0.802123		4.03914	4.29626	4.186
Csac_1307	hypothetical protein	-2.31039	-0.04975	1.25777	1.89796		-0.06148	-0.98898	-0.59383	0.293517		-3.60093	-3.1972	-2.80357
Csac_1310	Ig domain protein, group 2 domain protein	2.41684	5.82734	0.59326	0.366195		1.21485	0.654131	1.44458	0.678903		0.42367	1.74507	1.38489
Csac_1311	hypothetical protein	-0.47861	3.37482	-0.83855	0.368195		0.155877	-1.09792	-0.47902	-0.83764		-0.10253	0.19468	-0.04699
Csac_1318	Resolvase, N-terminal domain	3.68101	7.13498	4.35891	5.30085		0.318082	2.48454	0.687163	1.11014		3.44846	3.8529	3.45291
Csac_1319	hypothetical protein	4.57449	7.41082	1.82044	2.62466		2.30756	3.51504	2.00134	2.19672		3.61702	3.77403	3.73921
Csac_1321	RNAse R (EC 3.1.-.-)	2.70725	-2.0015	-2.5369	-2.03502		-1.63885	0.78444	-0.62458	-0.50237		2.47291	3.09992	2.40913
Csac_1322	DNA polymerase III, subunits gamma and tau ( EC:2.7.7.7 )	1.82013	-0.58539	-1.39709	-1.58302		-0.12069	2.1004	1.03521	0.817111		0.66676	0.59355	0.40123
Csac_1327	putative CheW protein	2.07286	-0.10578	1.22924	0.541711		2.49045	2.09454	1.968	2.05911		2.91013	2.1656	0.18568
Csac_1333	3-isopropylmalate dehydrogenase (EC 1.1.1.85)	-0.88544	0.775379	4.82867	2.86681		2.12354	1.25724	1.90968	1.08085		0.43116	-0.85852	-1.30682
Csac_1340	Alpha-L-fucosidase ( EC:3.2.1.51 )	-0.45968	-2.8096	-2.99153	-2.60447		-0.45252	-0.54746	-0.31702	-0.41196		-0.06826	-1.27166	-1.09434
Csac_1349	glycosyl transferase, WecB/TagA/CpsF family ( EC:2.4.1.187 )	-0.47477	0.516804	0.019763	0.054474		-0.50746	-0.08938	-0.77925	-0.8045		0.80097	0.16982	-0.48837
Csac_1354	glycoside hydrolase, family 31	-2.64703	-2.47885	-2.82271	-3.0136		-3.34053	-2.98175	-3.60643	-2.55689		-3.46543	-3.29962	-2.15233
Csac_1358	carbohydrate ABC transporter membrane protein 2, CUT1 family (TC 3.A.1.1.-)	-3.15671	-3.33422	-3.42769	-2.8364		-4.42915	-3.3041	-4.59456	-3.72244		-2.30893	-1.55083	-3.59244
Csac_1360	MgtC/SapB transporter	4.5903	6.11502	4.91785	7.42578		3.78574	3.97301	2.88087	2.65498		3.96705	4.20952	4.21208
Csac_1379	Resolvase helix-turn-helix domain protein	-1.37762	0.269651	0.858399	1.62541		0.869383	0.300043	-0.5632	-0.94723		2.78164	2.75617	2.86402
Csac_1393	bacterial nucleoid protein Hbs	-2.32725	-2.8577	1.91977	2.26592		2.01049	-0.12383	0.996366	0.833009		-1.49657	-1.36503	-1.52595
Csac_1406	hypothetical protein	0.955257	-1.38991	3.80808	4.27384		1.27306	0.766447	1.49671	1.80167		-0.55785	0.69293	0.43028
Csac_1410	hypothetical protein	-0.68357	3.09757	-1.5461	-1.69185		-2.73577	-1.46325	-1.86652	-2.232		-0.40079	0.02653	0.14042
Csac_1423	peptidase A24A, prepilin type IV	-1.4056	2.91423	1.68528	2.47565		1.34961	1.25885	0.58738	0.128536		2.97328	3.32681	2.89099
Csac_1431	hypothetical protein	-2.98611	-1.38476	-2.2438	-1.89639		0.223638	-1.49771	-0.23637	-0.62206		-1.62844	-2.55711	-2.88312
Csac_1439	hypothetical protein	-0.0682	2.53909	1.84498	4.20637		-0.35639	-0.62516	-1.85046	-2.0662		3.36498	3.47082	3.45771
Csac_1448	hypothetical protein	1.31187	0.474581	0.721207	1.50889		0.121644	-0.93664	0.018568	0.204327		1.10417	1.82334	1.49796
Csac_1470	tyrosyl-tRNA synthetase (EC 6.1.1.1)	-1.27334	4.03818	0.960357	0.53585		1.70406	0.610286	0.914842	1.20558		-0.35918	-0.66232	-1.57428
Csac_1474	MMPL domain protein	0.051335	3.78942	5.31241	5.3269		3.45212	0.478208	2.65499	2.72096		2.83016	1.44729	1.09355
Csac_1486	transposase IS116/IS110/IS902 family protein	-1.66175	-1.56768	-1.45931	-1.38531		-0.80023	-0.99776	-1.22452	-1.2098		-0.41405	-0.80527	0.28462
Csac_1497	Rare lipoprotein A	-0.848	2.8767	-2.51391	-2.50792		-0.68251	-0.25467	-0.80233	0.816594		-1.35282	-0.27527	-0.25185
Csac_1499	NAD(P)H dehydrogenase (quinone) ( EC:1.7.- )	2.37325	4.33721	4.05487	4.7373		3.92122	2.42026	4.10506	2.8659		3.44409	4.12845	2.21984
Csac_1504	protein of unknown function DUF1667	-1.97457	-2.98177	-2.33341	-2.08966		-3.04567	-1.86445	-2.86887	-2.53478		-0.65634	-0.24561	-0.96944
Csac_1513	transcription termination factor Rho	-0.19918	-1.31201	-1.14163	-1.88064		1.41195	1.58388	1.37454	2.11744		1.45233	0.71688	0.34675
Csac_1520	LSU ribosomal protein L31P	2.35462	2.22562	4.11699	3.04422		4.54014	3.48805	3.61638	4.69195		3.11942	3.78595	4.14678
Csac_1546	hypothetical protein	1.37296	3.35517	2.79132	4.74938		1.97899	2.04065	0.799666	1.0778		4.04596	4.06905	3.99722
Csac_1594	DNA replication and repair protein RecR	1.99696	1.43383	2.38317	0.827647		3.26496	2.48693	3.09258	3.29514		2.21596	2.07286	0.88549
Csac_1607	3-oxoacyl-[acyl-carrier-protein] synthase II (EC 2.3.1.41)	4.9006	-0.95193	-0.58613	0.666846		4.72143	4.59617	4.47656	4.64107		4.11199	3.4126	2.83062
Csac_1622	signal recognition particle-docking protein FtsY	-1.63706	-1.89438	-3.04002	-3.0344		-0.908	-1.1844	-0.94832	-0.98144		-0.03204	0.01698	-0.98868
Csac_1646	hypothetical protein	1.18375	-0.67269	-1.30267	0.718578		1.53243	0.283899	1.75194	0.168063		-0.31272	-0.02967	-1.32499
Csac_1647	TatD-related deoxyribonuclease	-0.01319	-1.77833	-1.8126	-1.45905		0.244598	-0.54265	0.946319	-0.85265		0.58141	0.79955	-0.62666
Csac_1648	hypothetical protein	1.52252	-0.16513	-0.82167	0.798164		0.914737	-0.08575	1.24616	-0.68634		2.70072	2.74967	2.55112
Csac_1663	hypothetical protein	0.435245	3.62926	-0.05995	1.79116		0.765484	1.48459	0.991847	1.40259		1.75845	0.37648	1.68122
Csac_1677	hypothetical protein	2.05274	-1.72453	1.96761	1.60766		0.788339	0.158502	1.6509	0.623843		-0.98757	-0.00109	-2.07064
Csac_1682	Methyltransferase type 11	0.862831	3.19114	1.87892	4.27368		0.931403	1.47334	1.24018	0.367894		3.38479	3.31143	3.63637
Csac_1692	hypothetical protein	-4.41429	-2.70901	-2.07239	-2.34185		-1.23832	-2.82037	-1.19047	-2.23413		-5.64573	-5.63863	-4.39859
Csac_1707	glutamate 5-kinase ( EC:2.7.2.11 )	3.68194	6.21845	5.05704	7.40866		2.73964	2.52349	2.00114	1.03205		3.92503	4.10273	4.08319
Csac_1710	MutS2 family protein	1.22276	2.93863	1.80561	4.42418		-1.63842	-0.11119	-1.04464	-1.23594		2.41631	3.01454	3.00321
Csac_1727	thioredoxin	0.939741	1.98498	1.78839	2.44089		4.44204	3.20357	4.19447	4.23536		0.63196	0.48564	-1.07214
Csac_1728	protein of unknown function DUF156	-0.57559	3.49168	3.22113	3.58477		0.979613	0.183016	1.88816	1.20998		0.66339	0.64687	-0.01599
Csac_1729	glycosyl transferase, group 1	-0.33732	-0.33306	4.83918	4.71106		-0.60388	0.127631	-0.24067	-0.06252		-0.30381	-2.24141	-0.10341
Csac_1736	cysteine synthase (EC 2.5.1.47)	1.1578	2.13642	2.83283	3.12683		1.64031	0.596	1.25935	0.991789		2.35375	2.1314	1.30379
Csac_1746	pseudouridine synthase ( EC:5.4.99.12 )	0.581104	0.046863	-0.94651	0.995245		2.83409	2.79651	1.27524	1.09185		3.00886	2.75164	2.71965
Csac_1761	hypothetical protein	-2.46099	-1.8111	-2.27619	-3.04171		2.31071	0.346325	2.52399	1.27506		-2.28348	-2.20883	-1.67176
Csac_1766		1.76313	2.70629	1.60885	3.56565		-0.49065	-0.59444	-1.69182	-1.84978		3.81782	3.84303	3.99381
Csac_1772	tRNA/rRNA methyltransferase (SpoU)	2.08455	-2.2638	-1.52177	-2.72315		1.49894	1.73861	0.863744	1.66937		1.62583	1.84973	0.6326
Csac_1836	hypothetical protein	-3.5963	-2.95225	-2.03855	-2.26297		-3.72657	-3.13933	-2.15628	-2.90205		-5.34613	-5.55911	-4.28791
Csac_1846	hypothetical protein	6.50972	3.06952	3.77639	2.85593		4.81199	4.67423	4.7016	4.67928		3.50332	3.93134	2.13417
Csac_1858	hypothetical protein	1.38042	-2.26639	-2.8014	-2.10788		-0.21301	1.49827	0.434589	0.966035		0.96187	0.78114	1.35728
Csac_1904	hypothetical protein	0.097814	-0.72303	0.234345	0.169096		0.107189	1.16418	0.824211	0.80216		-1.09911	-1.7384	-1.13582
Csac_1907	alanine racemase domain protein	2.58479	1.76134	2.61489	2.60739		2.82401	3.34609	3.33412	3.39337		2.27844	2.79527	3.35254
Csac_1920	hypothetical protein	0.992938	1.03822	1.85886	3.63591		1.08353	1.11079	0.090043	-0.19389		4.01808	4.36969	3.98386
Csac_1950	enolase (EC 4.2.1.11)	4.65332	7.51451	7.21538	6.77576		4.64702	4.57002	4.47164	4.56729		3.59093	3.34359	2.50625
Csac_1975	ATP synthase F0 subcomplex C subunit	1.86325	-2.14215	-1.95719	-2.26561		4.80803	3.5763	4.6518	4.48856		0.96288	-0.45167	0.31641
Csac_1976	ATP synthase F0 subcomplex A subunit	4.30114	-0.78909	2.69033	2.76603		3.80118	3.07578	2.56491	3.62879		4.07288	2.2709	1.9695
Csac_1982	beta-lactamase domain protein	4.97206	-1.65969	-3.14021	-2.57383		4.22613	3.52465	4.25747	3.65251		3.42823	3.37321	1.76137
Csac_1983	FAD-dependent pyridine nucleotide-disulphide oxidoreductase ( EC:1.7.1.4 )	4.40499	-2.25503	-2.99698	-2.19338		3.3166	2.28503	2.92704	2.63644		3.07397	3.46783	1.29218
Csac_1990	Rubredoxin-type Fe(Cys)4 protein	0.816111	4.25578	4.30703	5.3689		4.73073	1.92323	4.05847	3.55851		-0.12882	0.73345	-0.56681
Csac_1993	formyltetrahydrofolate-dependent phosphoribosylglycinamide formyltransferase (EC 2.1.2.2)	-1.73374	-3.56814	-3.56217	-3.44404		-1.41243	-0.8027	-0.5254	-1.10183		-1.47975	-1.09373	-0.23607
Csac_2000	Xanthine/uracil/vitamin C permease	0.435759	-1.8568	-2.29814	-2.10598		3.13192	2.67107	2.48004	2.75016		2.29361	1.36452	0.86022
Csac_2001	2-alkenal reductase ( EC:1.3.1.74 )	0.69723	-2.68761	-2.46186	-2.80095		2.9104	2.0305	2.92587	2.93001		1.83414	1.82742	0.18213
Csac_2007	single-strand binding protein/Primosomal replication protein n	5.60166	0.081935	1.02322	-0.2173		4.26221	2.86108	4.34091	3.45255		1.86987	1.46429	-0.34453
Csac_2013	hypothetical protein	0.017128	1.17348	0.338861	1.61396		0.462076	0.421195	-0.83817	-0.65845		3.07765	2.98262	2.96028
Csac_2032	phosphate transporter	-0.96157	-1.38403	-2.0984	-1.20153		0.2583	-0.7561	-1.01926	-0.58806		0.07659	-0.4548	-1.06043
Csac_2044	RNA-binding protein Hfq	4.32706	0.726904	0.178124	-0.43032		4.47643	4.1365	4.24681	4.55112		2.63559	2.59207	1.44439
Csac_2050	ACT domain protein	-0.20558	-1.17523	-1.44786	-1.90194		2.97767	1.18715	2.19698	1.7907		1.21979	0.75765	0.54912
Csac_2056	heat shock protein Hsp20	-2.17029	-1.01307	-0.10263	-1.0546		1.70126	0.697265	1.52235	1.91987		-1.13588	-1.02405	-1.38365
Csac_2064	Polyribonucleotide nucleotidyltransferase ( EC:2.7.7.8 )	0.744592	-2.42115	-3.72457	-3.23487		1.08148	0.676333	0.219246	0.895561		1.00557	0.98662	-0.27326
Csac_2100	hypothetical protein	5.90279	-1.32577	-2.70547	-1.88549		3.7741	4.65538	4.81667	4.35235		2.83192	2.74403	2.36381
Csac_2105	IstB domain protein ATP-binding protein	-1.00766	1.52868	0.370367	0.06647		-2.54778	-1.50087	-2.00727	-2.0364		-0.7763	-0.2218	0.31977
Csac_2120	farnesyl-diphosphate synthase (EC 2.5.1.10)	2.68851	-1.93392	-2.90501	-2.53889		2.72428	2.02408	2.28464	1.31988		2.74135	2.48316	1.57146
Csac_2170	hypothetical protein	-1.91081	2.27264	1.156	3.39063		0.380451	-0.06215	-0.78802	-1.60916		2.42429	2.48555	3.07172
Csac_2202	ABC transporter related	-1.776	-0.90087	-1.09108	-1.42682		1.23097	-0.55029	0.305043	0.774778		-2.02629	-2.6693	-1.88402
Csac_2209	protein translocase subunit secE/sec61 gamma	5.99155	0.70142	-0.1479	1.86336		2.29983	4.10242	3.50566	3.41066		3.76125	3.79059	3.76884
Csac_2213	hypothetical protein	-1.4466	-3.32103	-2.66195	-3.06927		-3.55129	-2.86879	-2.99492	-2.37593		-3.71566	-5.9912	-2.36893
Csac_2216	hypothetical protein	0.282588	1.46988	1.17638	2.81499		0.688291	0.49376	0.091737	-0.66077		2.24524	1.69238	2.29658
Csac_2234	anthranilate phosphoribosyltransferase (EC 2.4.2.18)	-1.39813	-0.02194	0.193106	0.335152		-0.07418	-1.08388	-0.53527	-0.49029		-0.77925	-0.61079	-0.88101
Csac_2241	hypothetical protein	1.09443	-2.12937	-2.33498	-1.20856		2.52832	0.746777	2.19233	2.30049		-0.32753	-0.71408	-0.30895
Csac_2249	pyruvate/ketoisovalerate oxidoreductase, gamma subunit ( EC:1.2.7.1 )	2.70783	-1.40733	0.491897	1.26553		2.45301	1.42626	3.48586	1.22914		1.95584	1.61151	0.62902
Csac_2252	tRNA (5-methylaminomethyl-2-thiouridylate)-methyltransferase (EC 2.1.1.61)	2.88004	-2.48989	-2.24742	-2.79997		1.70871	2.05059	2.46652	1.96735		2.23562	2.30913	0.76386
Csac_2261	SSU ribosomal protein S11P	4.55019	3.46761	3.548	2.93908		1.5617	4.0113	2.70026	2.4825		4.06279	4.29168	4.28109
Csac_2262	SSU ribosomal protein S13P	5.2575	5.02815	4.41247	3.38352		3.56126	4.14241	2.36531	2.48149		4.08079	4.22875	4.26386
Csac_2264	bacterial translation initiation factor 1 (bIF-1)	2.20874	-0.84592	-1.25598	-0.26744		-1.38095	0.85911	-1.12848	-0.3607		2.84464	3.40509	2.64496
Csac_2266	methionine aminopeptidase, type I (EC 3.4.11.18)	2.69228	4.17317	2.68847	3.42539		-0.37705	2.53758	0.007206	0.531608		3.47757	3.39554	3.06588
Csac_2269	LSU ribosomal protein L15P	5.1708	5.8735	5.5679	4.39843		2.13554	3.88202	2.57326	2.47077		3.91917	4.16495	4.15952
Csac_2271	LSU ribosomal protein L18P	2.33862	2.58807	1.58889	1.43909		0.160924	2.74106	0.87602	1.21084		3.09322	3.89714	3.51118
Csac_2272	LSU ribosomal protein L6P	4.22682	5.79035	5.15494	5.81932		2.37204	4.10291	2.72655	2.39283		4.06295	4.22308	4.25865
Csac_2278	SSU ribosomal protein S17P	3.20025	4.29907	3.072	2.62832		1.19512	3.03012	2.05127	1.96603		1.80291	2.5496	2.56165
Csac_2279	LSU ribosomal protein L29P	3.14925	4.94733	4.09227	3.35404		1.24062	3.84487	2.28993	2.69411		1.72766	2.81245	2.61177
Csac_2283	SSU ribosomal protein S19P	4.28903	5.78732	4.51584	3.96717		0.816768	3.6252	1.54858	2.00863		3.72045	3.80393	4.12042
Csac_2284	LSU ribosomal protein L2P	4.12904	4.61993	4.00241	4.58489		2.07126	4.22726	3.33445	2.64854		4.08977	4.13608	4.23156
Csac_2285	LSU ribosomal protein L23P	4.76948	5.79299	5.32781	4.52513		2.31701	4.71168	2.83726	3.28304		3.8686	4.22161	4.23703
Csac_2286	LSU ribosomal protein L4P	3.89077	4.13242	3.34323	2.48707		1.02657	3.8782	1.93911	2.49478		2.96604	4.01292	3.03319
Csac_2287	LSU ribosomal protein L3P	3.36562	4.41885	3.31769	2.75037		0.595687	3.40548	1.62764	1.76109		3.35551	3.71003	3.20509
Csac_2300	natural resistance-associated macrophage protein	2.88288	2.37599	1.94259	3.13873		2.48963	0.422107	2.05268	0.90212		0.55231	0.59901	-1.31997
Csac_2301	hypothetical protein	-2.37783	1.95594	1.84278	1.86459		0.552543	-0.8106	-0.4541	0.849421		-3.8801	-3.4741	-3.46971
Csac_2304	SirA family protein	0.1532	-0.02989	-0.56629	0.180464		3.71074	1.71716	3.57038	2.04061		1.26893	0.70705	0.47586
Csac_2305	protein of unknown function DUF156	-2.19511	-2.06178	-2.14408	-1.52693		-0.60914	-2.43402	0.295605	-1.429		-1.26732	-1.6483	-1.06004
Csac_2306	4Fe-4S ferredoxin, iron-sulfur binding domain protein	-1.62216	2.51779	2.15079	1.65107		2.71255	0.476892	2.63309	1.52133		-0.36134	-0.44545	0.06582
Csac_2321	nucleoside ABC transporter membrane protein	2.68484	6.53841	5.38527	7.5344		3.96262	4.48776	2.72861	2.72917		3.99123	4.17794	4.19495
Csac_2334	hypothetical protein	-2.19127	-0.19327	0.131009	0.071886		-1.40752	-2.79342	-1.85215	-2.11871		-3.48752	-3.75009	-3.22031
Csac_2339	hypothetical protein	-1.75691	0.884592	-0.39626	1.09831		-0.25562	-1.43142	-0.55526	-1.08804		0.29184	0.2691	0.32143
Csac_2343	cell division protein FtsX	1.15317	-1.83587	-2.1003	-2.64253		-0.25657	1.1336	0.453655	1.01137		1.37787	1.66818	2.65896
Csac_2344	cell division ATP-binding protein FtsE	2.33935	1.4912	-1.23	-2.05149		2.9757	2.74183	2.68337	2.96189		2.61885	1.48195	1.31566
Csac_2346	carbohydrate ABC transporter ATP-binding protein, CUT1 family (TC 3.A.1.1.-)	4.56105	4.57382	7.72778	5.26702		4.42912	3.96053	3.80498	4.32928		4.25623	3.46054	3.06648
Csac_2368	ATP:guanido phosphotransferase ( EC:2.7.3.3 )	5.03343	4.71464	2.85406	4.24907		3.61705	3.47733	3.52484	2.4233		3.5071	3.54479	2.39813
Csac_2369	UvrB/UvrC protein	4.34995	0.444623	-0.49715	0.164831		3.49963	3.05417	4.02078	2.58728		2.04159	2.52435	1.46104
Csac_2373	translation elongation factor 2 (EF-2/EF-G)	5.30627	1.534	2.9492	2.955		3.73113	4.29026	4.06109	4.06549		3.29127	1.40153	2.67043
Csac_2393	transposase IS116/IS110/IS902 family protein	-0.82343	-1.04778	-0.79571	-1.11634		-0.67098	-0.97812	-0.90203	-1.22195		-0.52094	-0.82666	0.28892
Csac_2404	glycoside hydrolase, family 39 ( EC:3.2.1.37 )	-1.56532	-3.08345	-2.28365	-2.61001		0.460187	-1.33148	0.182344	0.629331		-0.95561	-1.50774	-1.3534
Csac_2408	endo-1,4-beta-xylanase (glycosyl hydrolase family 10) (EC 3.2.1.8)	0.21275	-2.86377	-2.03305	-1.43395		0.446077	-0.91623	0.631398	0.802143		-0.85843	-1.68236	0.20084
Csac_2409	Xylan 1,4-beta-xylosidase ( EC:3.2.1.37 )	-1.43728	-2.78655	-3.32238	-2.98853		-0.87167	-1.82366	-0.65936	-0.54964		-0.71496	-1.42378	-0.41582
Csac_2410	Cellulose 1,4-beta-cellobiosidase ( EC:3.2.1.91 )	-1.35893	-1.00156	-0.05552	1.11566		1.48795	0.431726	1.38269	1.04888		0.41657	-1.02047	0.29348
Csac_2411	Carbohydrate binding family 6	-1.31818	-2.49879	-2.6541	-2.23286		0.060614	-0.5212	0.396992	0.225418		-0.27459	-1.34735	-0.33669
Csac_2412	carbohydrate ABC transporter substrate-binding protein, CUT1 family (TC 3.A.1.1.-)	1.81627	-1.16166	-0.7746	-0.14131		3.21738	1.61615	3.14282	3.73955		0.64335	-1.10159	-0.13775
Csac_2414	carbohydrate ABC transporter membrane protein 1, CUT1 family (TC 3.A.1.1.-)	3.06213	-1.30981	-1.36352	-1.9629		2.43828	0.757586	2.745	1.38673		0.73561	0.44415	0.1006
Csac_2417	carbohydrate ABC transporter membrane protein 2, CUT1 family (TC 3.A.1.1.-)	-1.10854	-1.67499	-1.50219	-0.79569		2.56408	0.185125	2.13825	1.78071		-0.67729	-2.27613	-0.31312
Csac_2418	carbohydrate ABC transporter membrane protein 1, CUT1 family (TC 3.A.1.1.-)	-0.40879	-1.95724	-1.7205	-0.08613		1.68809	-0.61084	0.751962	0.382175		0.2839	-2.29969	-0.16585
Csac_2419	carbohydrate ABC transporter substrate-binding protein, CUT1 family (TC 3.A.1.1.-)	-2.05617	-3.09592	-2.99434	-2.98771		2.02267	-0.66768	1.4162	1.53247		-2.25222	-3.67581	-1.54277
Csac_2431	hypothetical protein	-2.3607	-2.24249	-1.87447	-2.03156		1.65646	-0.77984	0.688081	0.682678		-2.91796	-3.00267	-2.91972
Csac_2434	hypothetical protein	1.315	-0.16051	-0.22785	-1.24323		2.74338	-0.01138	2.42585	0.988339		0.23961	0.12635	-0.27793
Csac_2435	ABC transporter related	2.16906	0.526322	0.663134	0.045344		3.97668	3.09074	4.41287	3.21315		0.95372	0.42061	-0.15969
Csac_2438	Phosphotransferase system, phosphocarrier protein HPr	4.7564	-1.92125	-1.87714	-1.71396		2.41634	4.3396	2.85259	3.43704		3.98683	3.9037	4.04765
Csac_2440	PTS system D-fructose-specific IIA component (F1P-forming), Frc family (TC 4.A.2.1.4)	4.3838	-2.44381	-2.82757	-2.54718		3.26062	4.2117	3.00022	3.81178		3.89125	3.37067	3.71317
Csac_2441	fructose-1-phosphate kinase (EC 2.7.1.56)	4.89616	1.92236	2.91301	3.22661		1.40772	3.03722	0.840681	2.21356		3.64211	3.52769	3.24139
Csac_2458	molybdenum ABC transporter, periplasmic molybdate-binding protein	-3.47544	-2.59678	-2.10969	-1.66428		2.11157	-0.33069	1.05166	1.26763		-3.73095	-3.37549	-4.36733
Csac_2463	nitrogenase component I, alpha chain ( EC:1.18.6.1 )	1.12607	3.64097	3.52412	6.16393		0.440323	0.105026	-0.52885	-0.82758		3.98697	4.24616	3.87563
Csac_2478	hypothetical protein	-2.90845	-0.85876	2.24815	0.395319		-2.06567	-2.74629	-1.22135	-1.91631		-4.11135	-3.90254	-4.09036
Csac_2480	transposase	-0.65041	1.98958	1.08178	2.07017		1.26101	1.6003	0.526008	-0.01415		3.4514	3.82918	3.64819
Csac_2482	glutaconyl-CoA decarboxylase beta subunit (EC 4.1.1.70)	1.88179	3.04496	5.37718	5.26898		2.43512	1.77238	1.52441	2.03155		2.50436	2.17281	1.02972
Csac_2505	xylose ABC transporter ATP-binding protein	3.79786	0.646796	5.98851	3.51407		4.77876	4.0208	4.20938	4.74793		1.28264	1.00218	3.10526
Csac_2506	xylose-binding protein	4.12151	-0.13604	6.04934	3.42111		4.05459	3.71437	4.39519	4.58711		0.78323	0.59862	2.05305
Csac_2511	transposase, IS4 family	1.93397	3.14571	3.08459	4.49238		1.62094	1.07669	0.335757	0.419346		3.43157	3.19575	3.75584
Csac_2515	carbohydrate ABC transporter membrane protein 1, CUT1 family (TC 3.A.1.1.-)	-2.76933	-1.95791	-1.91208	-1.95321		-3.34277	-3.17188	-3.3128	-3.48365		-3.48707	-4.44003	-2.68551
Csac_2520	hypothetical protein	-1.57427	-2.65307	-2.7719	-2.77817		-1.20434	-1.50416	-1.34691	-1.87706		-0.70543	-0.96105	0.41449
Csac_2538	N-acetylglucosamine 6-phosphate deacetylase (EC 3.5.1.25)	-1.10366	1.93508	2.04034	2.26774		1.34	-0.17449	1.03679	0.805498		0.45103	0.62681	0.24294
Csac_2539	glycoside hydrolase, family 20 ( EC:3.2.1.52 )	-1.71639	0.613009	1.40522	1.26749		0.859004	0.159198	1.21064	0.680396		0.10738	0.00251	0.5497
Csac_2546	signal transduction histidine kinase, LytS						-0.71947	-0.86193	-1.43533	-2.01645		2.34503	2.44614	2.6493
Csac_2548	Carbohydrate-binding, CenC domain protein	-2.58209	-2.01651	-1.05138	-2.337		-1.41652	-2.01063	-1.06472	-1.26948		-2.42108	-1.11965	-2.54905
Csac_2552	carbohydrate ABC transporter substrate-binding protein, CUT1 family (TC 3.A.1.1.-)	-1.95879	-2.23366	-1.29848	-2.451		-0.66604	-0.13022	-0.59571	1.24055		-0.30161	-1.36103	-1.26025
Csac_2560	hypothetical protein	-0.93379	-3.26242	-3.03407	-2.3932		-0.37367	-0.65562	-0.91188	-0.55232		-1.28398	-1.46349	-0.15174
Csac_2575	protein of unknown function DUF95, transmembrane	-1.64713	0.461433	1.57399	0.782881		1.86619	0.794372	1.65165	1.5072		0.12696	-0.22618	-0.41773
Csac_2579	putative proton-coupled thiamine transporter YuaJ	-1.35802	-0.61073	-0.8549	-1.31919		-0.29253	-0.54835	-0.59495	-0.57013		0.72058	0.45385	-0.51139
Csac_2584	Resolvase, N-terminal domain	-0.27929	-0.66173	-0.45826	-0.52959		-1.43662	-0.51253	-0.43192	-0.36022		-2.38834	-1.09954	-1.29089
Csac_2589	protein of unknown function DUF477	1.70208	-0.27139	2.52095	4.14279		2.10113	0.656141	2.76055	0.113868		1.96557	1.98206	1.48055
Csac_2590	LemA family protein	2.86194	-0.20012	3.66363	3.827		4.09756	1.80212	3.75574	2.30586		1.98533	1.81669	1.43704
Csac_2605	transposase, putative	-2.29039	-2.84779	1.21204	2.15394		-2.92708	-0.22292	-1.54661	-2.01964		-0.60267	-0.56811	-0.40868
Csac_2609	Integrase, catalytic region	0.109398	0.430902	-1.11248	-1.00807		-0.88936	-0.23931	-0.82308	-0.41501		-0.32069	-0.3269	1.17057
Csac_2616	hypothetical protein	3.78013	-0.95809	4.36144	4.11269		3.56626	3.43478	3.14318	4.48005		2.46457	3.28128	2.79904
Csac_2631	glycosyl transferase, family 2 ( EC:2.4.1.117 )	-1.25345	-1.61105	-0.76353	-0.55553		-0.99225	-0.53137	0.221478	0.060111		-2.08648	-1.5113	-2.42004
Csac_2637	hypothetical protein	0.072637	0.865717	-0.63567	0.949573		-0.16454	-0.07591	-1.37784	-1.37029		2.69611	3.14284	2.66429
Csac_2650	double-stranded RNA/RNA-DNA hybrid binding protein-like protein ( EC:3.1.26.4 )	3.04	3.27552	3.59083	6.0389		2.484	2.3041	1.60854	1.03954		4.15401	4.38865	4.33006
Csac_2659	hypothetical protein	2.13121	-2.53861	-0.95163	-0.93809		4.23607	2.68972	3.82156	3.7853		1.31004	1.27096	-0.76377
Csac_2678	putative transcriptional regulator	-1.36482	1.88211	1.51498	1.68533		-2.16815	-0.74578	-1.62456	-1.4314		-1.13951	-0.25431	-0.74008
Csac_2683	cobalt transport protein	0.102228	-1.38825	-2.05368	-2.14675		-0.32904	-0.45444	0.147039	-0.1997		-1.09075	-0.33951	-1.63628
Csac_2686	glycoside hydrolase family 2, sugar binding ( EC:3.2.1.23 )	0.107323	-0.05608	0.430597	0.68435		1.65832	0.077609	0.285295	1.38603		-0.166112	-0.789136	-0.13766
Csac_2687	D-mannonate dehydratase (EC 4.2.1.8) (IMGterm)	-0.52132	-1.62481	-2.22301	-1.55745		1.25788	0.128801	-0.04264	0.577431		-0.674538	-1.03052	-1.75067
Csac_2692	carbohydrate ABC transporter membrane protein 2, CUT1 family (TC 3.A.1.1.-)	-1.07877	0.07579	0.5147	3.02807		3.43418	-1.92903	-0.03683	-1.46933		2.48518	1.46734	0.42611
Csac_2693	carbohydrate ABC transporter membrane protein 1, CUT1 family (TC 3.A.1.1.-)	-2.00907	1.94459	1.50925	4.70601		1.07316	-1.17737	-1.07954	-1.11756		0.76569	0.04408	-0.50769
Csac_2694	carbohydrate ABC transporter substrate-binding protein, CUT1 family (TC 3.A.1.1.-)	-1.6806	-1.04077	-0.06763	3.32537		3.61022	-0.67504	0.819299	-0.22593		2.48085	2.02357	2.26062
Csac_2696	carbohydrate ABC transporter substrate-binding protein, CUT1 family (TC 3.A.1.1.-)	-2.65531	-2.50326	-0.47642	2.55845		3.48636	-2.43124	1.54887	-0.37482		1.23072	0.47099	0.5881
Csac_2700	3-phosphoshikimate 1-carboxyvinyltransferase (EC 2.5.1.19)	1.08377	3.40845	3.98865	3.31019		2.90444	1.29585	1.90113	1.4193		2.21271	1.84496	0.96409
Csac_2704	hypothetical protein	-2.10531	0.768123	2.46505	3.24244		-2.59954	-2.3372	-2.11719	-2.14908		-4.35457	-5.99566	-4.31618
Csac_2712	Ferritin, Dps family protein ( EC:1.16.3.1 )	6.11531	5.86712	5.90433	6.89392		4.60887	4.62618	4.76736	4.59093		3.80992	3.01701	1.83839
Csac_2734	glycoside hydrolase family 2, TIM barrel ( EC:3.2.1.23,EC:3.2.1.23 )	0.358695	-3.2866	0.18493	-1.22208		-0.20001	-0.26213	0.086297	-0.39132		0.35778	-0.23082	-1.60572
Csac_2748	glycoside hydrolase, family 4	0.963066	2.02774	4.31893	1.94325		1.1257	0.863105	1.24249	0.981747		1.62342	1.09597	0.3137
Csac_2758	hypothetical protein	-1.50633	-2.98602	-3.54008	-2.41458		-0.54986	-1.84057	-0.31092	-1.37677		-1.70601	-1.57376	-2.32834
Csac_2769	16S rRNA m(7)G-527 methyltransferase (EC 2.1.1.-)	1.12457	-1.19986	-3.23882	-2.99388		-0.34139	0.15679	0.045194	0.074459		1.16178	1.78258	0.22618
Csac_2775	ribonuclease P protein component (EC 3.1.26.5)	2.16212	0.569083	0.745645	0.961915		1.47979	2.996	2.10277	2.5666		1.88907	2.02356	1.5553
Csac_2779	spore germination B3 GerAC family protein	-3.49421	-2.3321	-1.90164	-1.66573		-2.96367	-2.5131	-2.61863	-2.96364		-2.79231	-0.89838	-2.84707
a Functional annotations are from the Integrated Microbial Genome system {Huntemann 2015}
